# Supplementary material for: Trimesic acid dimethyl sulfoxide solvate: space group revision
Source: Acta Crystallogr Sect E Struct Rep Online. 2008 Jun 28;64(Pt 7):o1366. doi: 10.1107/S1600536808018655 (PMC2961820; doi:10.1107/S1600536808018655)
Supplement: Supplementary file 1 [file e-64-o1366-sup1.cif]

##############################################################################
###                                                                        ###
###        Electronic paper (Acta Crystallographica Section E)             ###
###                                                                        ###
##############################################################################
#                                                                            #
# This CIF contains the data in a paper accepted for publication in Acta     #
# Crystallographica Section E. It conforms to the requirements of Notes      #
# for Authors for Section E, and has been peer reviewed under the auspices   #
# of the IUCr Commission on Journals.                                        #
#                                                                            #
# Full details of the Crystallographic Information File format               #
# are given in the paper "The Crystallographic Information File (CIF):       #
# a New Standard Archive File for Crystallography" by S. R. Hall, F. H.      #
# Allen and I. D. Brown [Acta Cryst. (1991), A47, 655-685].                  #
#                                                                            #
# The current version of the core CIF dictionary is obtainable from          #
# ftp://ftp.iucr.org/pub/cif_core.dic. The current version number is 2.4.    #
#                                                                            #
# Software is freely available for graphical display of the structure(s) in  #
# this CIF.  For information consult the CIF home page http://www.iucr.org/  #
# cif/home.html                                                              #
#                                                                            #
# This file may be used for bona fide research purposes within the           #
# scientific community so long as proper attribution is given to the journal # 
# article from which it was obtained.                                        #
#                                                                            #
##############################################################################
                                             
data_I
_audit_creation_method     SHELX
_chemical_name_systematic
;
Trimesic acid dimethyl sulfoxide solvate
;
_chemical_name_common     ?
_chemical_formula_moiety     'C9 H6 O6, C2 H6 O S'
_chemical_formula_sum     'C11 H12 O7 S'
_chemical_formula_iupac     'C9 H6 O6, C2 H6 O S'
_chemical_formula_weight     288.27
_chemical_melting_point     ?
_symmetry_cell_setting     monoclinic
_symmetry_space_group_name_H-M     'P 21/m'
_symmetry_space_group_name_Hall     '-P 2yb'
loop_
    _symmetry_equiv_pos_as_xyz
    'x, y, z'
    '-x, y+1/2, -z'
    '-x, -y, -z'
    'x, -y-1/2, z'
_cell_length_a     8.7444(7)
_cell_length_b     6.8365(7)
_cell_length_c     10.7113(8)
_cell_angle_alpha     90.00
_cell_angle_beta     96.195(5)
_cell_angle_gamma     90.00
_cell_volume     636.59(10)
_cell_formula_units_Z     2
_cell_measurement_reflns_used     45
_cell_measurement_theta_min     4.68
_cell_measurement_theta_max     13.75
_cell_measurement_temperature     298.0(10)
_cell_measurement_pressure     101(2)
_exptl_crystal_description     prism
_exptl_crystal_colour     colourless
_exptl_crystal_size_max     0.60
_exptl_crystal_size_mid     0.48
_exptl_crystal_size_min     0.36
_exptl_crystal_density_diffrn     1.504
_exptl_crystal_density_meas     ?
_exptl_crystal_density_method     'not measured'
_exptl_crystal_F_000     300
_exptl_absorpt_coefficient_mu     0.281
_exptl_absorpt_correction_type     psi-scan
_exptl_absorpt_process_details     '(XSCANS; Siemens, 1996)'
_exptl_absorpt_correction_T_min     0.851
_exptl_absorpt_correction_T_max     0.904
_exptl_special_details
;
;
_diffrn_ambient_temperature     298.0(10)
_diffrn_radiation_type     MoK\a
_diffrn_radiation_wavelength     0.71073
_diffrn_radiation_source     'fine-focus sealed tube'
_diffrn_radiation_monochromator     graphite
_diffrn_measurement_device_type     'Siemens P4'
_diffrn_measurement_method     '2\q/\w'
_diffrn_detector_area_resol_mean     ?
_diffrn_reflns_number     4582
_diffrn_reflns_av_R_equivalents     0.0149
_diffrn_reflns_av_sigmaI/netI     0.0168
_diffrn_reflns_theta_min     1.91
_diffrn_reflns_theta_max     30.00
_diffrn_reflns_theta_full     30.00
_diffrn_measured_fraction_theta_max     1.000
_diffrn_measured_fraction_theta_full     1.000
_diffrn_reflns_limit_h_min     -12
_diffrn_reflns_limit_h_max     12
_diffrn_reflns_limit_k_min     -9
_diffrn_reflns_limit_k_max     1
_diffrn_reflns_limit_l_min     -15
_diffrn_reflns_limit_l_max     15
_diffrn_standards_number     3
_diffrn_standards_interval_count     97
_diffrn_standards_interval_time     ?
_diffrn_standards_decay_%     <1
loop_
    _diffrn_standard_refln_index_h
    _diffrn_standard_refln_index_k
    _diffrn_standard_refln_index_l
    1 1 -3
    -5 -2 -1
    5 -2 1
_refine_special_details
;
;
_reflns_number_total     2007
_reflns_number_gt     1772
_reflns_threshold_expression     I>2\s(I)
_refine_ls_structure_factor_coef     Fsqd
_refine_ls_matrix_type     full
_refine_ls_R_factor_all     0.0411
_refine_ls_R_factor_gt     0.0370
_refine_ls_wR_factor_gt     0.1079
_refine_ls_wR_factor_ref     0.1121
_refine_ls_goodness_of_fit_ref     1.069
_refine_ls_restrained_S_all     1.069
_refine_ls_number_reflns     2007
_refine_ls_number_parameters     123
_refine_ls_number_restraints     0
_refine_ls_number_constraints     20
_refine_ls_hydrogen_treatment     mixed
_refine_ls_weighting_scheme     calc
_refine_ls_weighting_details
         'calc w=1/[\s^2^(Fo^2^)+(0.0632P)^2^+0.1017P] where P=(Fo^2^+2Fc^2^)/3'
_atom_sites_solution_hydrogens     difmap
_atom_sites_solution_primary     direct
_atom_sites_solution_secondary     difmap
_refine_ls_shift/su_max     0.000
_refine_ls_shift/su_mean     0.000
_refine_diff_density_max     0.382
_refine_diff_density_min     -0.297
_refine_ls_extinction_method     'SHELXL97 (Sheldrick, 2008)'
_refine_ls_extinction_coef     0.040(9)
_refine_ls_extinction_expression
                                  'Fc^*^=kFc[1+0.001xFc^2^\l^3^/sin(2\q)]^-1/4^'
loop_
    _atom_type_symbol
    _atom_type_description
    _atom_type_scat_dispersion_real
    _atom_type_scat_dispersion_imag
    _atom_type_scat_source
    'C' 'C' 0.0033 0.0016
                         'International Tables Vol C Tables 4.2.6.8 and 6.1.1.4'
    'H' 'H' 0.0000 0.0000
                         'International Tables Vol C Tables 4.2.6.8 and 6.1.1.4'
    'O' 'O' 0.0106 0.0060
                         'International Tables Vol C Tables 4.2.6.8 and 6.1.1.4'
    'S' 'S' 0.1246 0.1234
                         'International Tables Vol C Tables 4.2.6.8 and 6.1.1.4'
_computing_data_collection     'XSCANS (Siemens, 1996)'
_computing_cell_refinement     'XSCANS (Siemens, 1996)'
_computing_data_reduction     'XSCANS (Siemens, 1996)'
_computing_structure_solution     'SHELXS97 (Sheldrick, 2008)'
_computing_structure_refinement     'SHELXL97 (Sheldrick, 2008)'
_computing_molecular_graphics     'Mercury  (Macrae <i>et al.</i>,  2006)'
_computing_publication_material     'SHELXL97 (Sheldrick, 2008)'
loop_
    _atom_site_type_symbol
    _atom_site_label
    _atom_site_fract_x
    _atom_site_fract_y
    _atom_site_fract_z
    _atom_site_U_iso_or_equiv
    _atom_site_adp_type
    _atom_site_calc_flag
    _atom_site_refinement_flags
    _atom_site_occupancy
    _atom_site_disorder_assembly
    _atom_site_disorder_group
    C C1 0.60335(14) 0.2500 0.50040(13) 0.0315(3) Uani d S 1 . .
    C C2 0.65053(16) 0.2500 0.38033(13) 0.0356(3) Uani d S 1 . .
    H H2A 0.5773 0.2500 0.3106 0.043 Uiso calc SR 1 . .
    C C3 0.80576(16) 0.2500 0.36384(12) 0.0355(3) Uani d S 1 . .
    C C4 0.91692(16) 0.2500 0.46759(13) 0.0361(3) Uani d S 1 . .
    H H4A 1.0210 0.2500 0.4567 0.043 Uiso calc SR 1 . .
    C C5 0.86956(15) 0.2500 0.58847(12) 0.0333(3) Uani d S 1 . .
    C C6 0.71358(15) 0.2500 0.60405(13) 0.0325(3) Uani d S 1 . .
    H H6A 0.6829 0.2500 0.6845 0.039 Uiso calc SR 1 . .
    C C7 0.43539(16) 0.2500 0.51484(15) 0.0363(3) Uani d S 1 . .
    C C8 0.84857(18) 0.2500 0.23234(14) 0.0428(4) Uani d S 1 . .
    C C9 0.98606(16) 0.2500 0.70011(13) 0.0382(4) Uani d S 1 . .
    O O1 0.40892(13) 0.2500 0.63458(12) 0.0512(4) Uani d S 1 . .
    H H1 0.314(4) 0.2500 0.640(3) 0.079(9) Uiso d S 1 . .
    O O2 0.33561(13) 0.2500 0.42797(12) 0.0527(4) Uani d S 1 . .
    O O3 0.99843(14) 0.2500 0.22789(12) 0.0648(5) Uani d S 1 . .
    H H3 1.018(4) 0.2500 0.152(4) 0.105(12) Uiso d S 1 . .
    O O4 0.75495(16) 0.2500 0.14056(11) 0.0610(4) Uani d S 1 . .
    O O5 0.92574(13) 0.2500 0.80719(10) 0.0548(4) Uani d S 1 . .
    H H5 0.998(3) 0.2500 0.868(3) 0.063(7) Uiso d S 1 . .
    O O6 1.12357(13) 0.2500 0.69470(12) 0.0600(4) Uani d S 1 . .
    S S1 0.28919(4) 0.2500 0.01135(3) 0.04770(18) Uani d S 1 . .
    C C10 0.35278(17) 0.0539(3) 0.11302(15) 0.0600(4) Uani d . 1 . .
    H H10A 0.4632 0.0522 0.1249 0.090 Uiso calc R 1 . .
    H H10B 0.3158 -0.0677 0.0764 0.090 Uiso calc R 1 . .
    H H10C 0.3137 0.0713 0.1927 0.090 Uiso calc R 1 . .
    O O7 0.11484(13) 0.2500 0.00856(11) 0.0620(5) Uani d S 1 . .
loop_
    _atom_site_aniso_label
    _atom_site_aniso_U_11
    _atom_site_aniso_U_22
    _atom_site_aniso_U_33
    _atom_site_aniso_U_12
    _atom_site_aniso_U_13
    _atom_site_aniso_U_23
    C1 0.0208(5) 0.0452(7) 0.0285(6) 0.000 0.0028(4) 0.000
    C2 0.0258(6) 0.0547(9) 0.0257(6) 0.000 0.0002(5) 0.000
    C3 0.0276(6) 0.0578(9) 0.0212(6) 0.000 0.0037(4) 0.000
    C4 0.0239(6) 0.0595(9) 0.0251(6) 0.000 0.0043(5) 0.000
    C5 0.0229(5) 0.0545(8) 0.0226(5) 0.000 0.0023(4) 0.000
    C6 0.0236(6) 0.0498(8) 0.0246(6) 0.000 0.0045(4) 0.000
    C7 0.0227(6) 0.0491(8) 0.0371(7) 0.000 0.0032(5) 0.000
    C8 0.0327(7) 0.0727(11) 0.0236(6) 0.000 0.0052(5) 0.000
    C9 0.0233(6) 0.0678(10) 0.0234(6) 0.000 0.0025(4) 0.000
    O1 0.0227(5) 0.0914(10) 0.0407(6) 0.000 0.0092(4) 0.000
    O2 0.0261(5) 0.0874(10) 0.0433(7) 0.000 -0.0024(4) 0.000
    O3 0.0320(6) 0.1391(16) 0.0244(5) 0.000 0.0083(4) 0.000
    O4 0.0401(6) 0.1171(13) 0.0247(5) 0.000 -0.0012(4) 0.000
    O5 0.0266(5) 0.1159(12) 0.0218(5) 0.000 0.0026(4) 0.000
    O6 0.0216(5) 0.1258(13) 0.0330(6) 0.000 0.0042(4) 0.000
    S1 0.0287(2) 0.0895(4) 0.0254(2) 0.000 0.00491(13) 0.000
    C10 0.0550(8) 0.0642(9) 0.0587(8) -0.0010(7) -0.0031(6) -0.0050(7)
    O7 0.0275(5) 0.1342(15) 0.0238(5) 0.000 0.0010(4) 0.000
_geom_special_details
;
;
loop_
    _geom_bond_atom_site_label_1
    _geom_bond_atom_site_label_2
    _geom_bond_site_symmetry_2
    _geom_bond_distance
    _geom_bond_publ_flag
    C1 C6 . 1.3895(18) ?
    C1 C2 . 1.3925(19) ?
    C1 C7 . 1.4933(18) ?
    C2 C3 . 1.3876(19) ?
    C2 H2A . 0.9300 ?
    C3 C4 . 1.3952(19) ?
    C3 C8 . 1.496(2) ?
    C4 C5 . 1.4014(18) ?
    C4 H4A . 0.9300 ?
    C5 C6 . 1.3918(18) ?
    C5 C9 . 1.4849(19) ?
    C6 H6A . 0.9300 ?
    C7 O2 . 1.2049(19) ?
    C7 O1 . 1.3277(19) ?
    C8 O4 . 1.2095(19) ?
    C8 O3 . 1.3165(19) ?
    C9 O6 . 1.2101(17) ?
    C9 O5 . 1.3131(17) ?
    O1 H1 . 0.84(3) ?
    O3 H3 . 0.85(4) ?
    O5 H5 . 0.86(3) ?
    S1 O7 . 1.5217(12) ?
    S1 C10 4_565 1.7781(17) ?
    S1 C10 . 1.7781(17) ?
    C10 H10A . 0.9600 ?
    C10 H10B . 0.9600 ?
    C10 H10C . 0.9600 ?
loop_
    _geom_angle_atom_site_label_1
    _geom_angle_atom_site_label_2
    _geom_angle_atom_site_label_3
    _geom_angle_site_symmetry_1
    _geom_angle_site_symmetry_3
    _geom_angle
    _geom_angle_publ_flag
    C6 C1 C2 . . 119.26(12) ?
    C6 C1 C7 . . 121.50(12) ?
    C2 C1 C7 . . 119.24(12) ?
    C3 C2 C1 . . 120.60(12) ?
    C3 C2 H2A . . 119.7 ?
    C1 C2 H2A . . 119.7 ?
    C2 C3 C4 . . 120.37(12) ?
    C2 C3 C8 . . 117.87(12) ?
    C4 C3 C8 . . 121.76(13) ?
    C3 C4 C5 . . 119.08(12) ?
    C3 C4 H4A . . 120.5 ?
    C5 C4 H4A . . 120.5 ?
    C6 C5 C4 . . 120.13(12) ?
    C6 C5 C9 . . 119.97(12) ?
    C4 C5 C9 . . 119.91(12) ?
    C1 C6 C5 . . 120.56(12) ?
    C1 C6 H6A . . 119.7 ?
    C5 C6 H6A . . 119.7 ?
    O2 C7 O1 . . 123.97(14) ?
    O2 C7 C1 . . 123.94(14) ?
    O1 C7 C1 . . 112.08(12) ?
    O4 C8 O3 . . 124.03(14) ?
    O4 C8 C3 . . 123.31(15) ?
    O3 C8 C3 . . 112.66(13) ?
    O6 C9 O5 . . 122.46(13) ?
    O6 C9 C5 . . 124.08(13) ?
    O5 C9 C5 . . 113.46(12) ?
    C7 O1 H1 . . 110(2) ?
    C8 O3 H3 . . 110(2) ?
    C9 O5 H5 . . 109.3(19) ?
    O7 S1 C10 . 4_565 104.98(6) ?
    O7 S1 C10 . . 104.98(6) ?
    C10 S1 C10 4_565 . 97.87(11) ?
    S1 C10 H10A . . 109.5 ?
    S1 C10 H10B . . 109.5 ?
    H10A C10 H10B . . 109.5 ?
    S1 C10 H10C . . 109.5 ?
    H10A C10 H10C . . 109.5 ?
    H10B C10 H10C . . 109.5 ?
loop_
    _geom_torsion_atom_site_label_1
    _geom_torsion_atom_site_label_2
    _geom_torsion_atom_site_label_3
    _geom_torsion_atom_site_label_4
    _geom_torsion_site_symmetry_1
    _geom_torsion_site_symmetry_2
    _geom_torsion_site_symmetry_3
    _geom_torsion_site_symmetry_4
    _geom_torsion
    _geom_torsion_publ_flag
    C6 C1 C2 C3 . . . . 0.0 ?
    C7 C1 C2 C3 . . . . 180.0 ?
    C1 C2 C3 C4 . . . . 0.0 ?
    C1 C2 C3 C8 . . . . 180.0 ?
    C2 C3 C4 C5 . . . . 0.0 ?
    C8 C3 C4 C5 . . . . 180.0 ?
    C3 C4 C5 C6 . . . . 0.0 ?
    C3 C4 C5 C9 . . . . 180.0 ?
    C2 C1 C6 C5 . . . . 0.0 ?
    C7 C1 C6 C5 . . . . 180.0 ?
    C4 C5 C6 C1 . . . . 0.0 ?
    C9 C5 C6 C1 . . . . 180.0 ?
    C6 C1 C7 O2 . . . . 180.0 ?
    C2 C1 C7 O2 . . . . 0.0 ?
    C6 C1 C7 O1 . . . . 0.0 ?
    C2 C1 C7 O1 . . . . 180.0 ?
    C2 C3 C8 O4 . . . . 0.0 ?
    C4 C3 C8 O4 . . . . 180.0 ?
    C2 C3 C8 O3 . . . . 180.0 ?
    C4 C3 C8 O3 . . . . 0.0 ?
    C6 C5 C9 O6 . . . . 180.0 ?
    C4 C5 C9 O6 . . . . 0.0 ?
    C6 C5 C9 O5 . . . . 0.0 ?
    C4 C5 C9 O5 . . . . 180.0 ?
loop_
    _geom_hbond_atom_site_label_D
    _geom_hbond_atom_site_label_H
    _geom_hbond_atom_site_label_A
    _geom_hbond_site_symmetry_A
    _geom_hbond_distance_DH
    _geom_hbond_distance_HA
    _geom_hbond_distance_DA
    _geom_hbond_angle_DHA
    _geom_hbond_publ_flag
    O1 H1 O6 1_455 0.84(3) 1.82(3) 2.6435(16) 165(3) yes
    O3 H3 O7 1_655 0.85(4) 1.83(4) 2.6593(17) 164(4) yes
    O5 H5 O7 1_656 0.86(3) 1.73(3) 2.5723(16) 169(3) yes
data_global
_journal_date_recd_electronic     2008-05-14
_journal_date_accepted     2008-06-20
_journal_name_full     'Acta Crystallographica, Section E'
_journal_year     2008
_journal_volume     64
_journal_issue      7
_journal_page_first     o1366
_journal_page_last     o1366
_journal_paper_category     QO
_journal_coeditor_code     FB2098
_publ_contact_author_name     'Sylvain Bern\`es'
_publ_contact_author_address
;
DEP Facultad de Ciencias Qu\'imicas, UANL
Guerrero y Progreso S/N
Col. Trevi\~no
64570 Monterrey, N.L.
Mexico
;
_publ_contact_author_email     sylvain_bernes@Hotmail.com
_publ_contact_author_fax     (+52)(81)82204918
_publ_contact_author_phone     (+52)(81)82204900x3460
_publ_section_title
;
Trimesic acid dimethyl sulfoxide solvate: space group revision
;
loop_
    _publ_author_name
    _publ_author_footnote
    _publ_author_address
    "Bern\`es, Sylvain" .
;
DEP Facultad de Ciencias Qu\'imicas, UANL
Guerrero y Progreso S/N
Col. Trevi\~no
64570 Monterrey, NL
Mexico
;
    "Hern\'andez, Guadalupe" .
;
Laboratorio de S\'intesis de Complejos
Facultad de Ciencias Qu\'imicas
Universidad Aut\'onoma de Puebla
AP 1067
72001 Puebla, Pue.
Mexico
;
    "Portillo, Roberto" .
;
Laboratorio de S\'intesis de Complejos
Facultad de Ciencias Qu\'imicas
Universidad Aut\'onoma de Puebla
AP 1067
72001 Puebla, Pue.
Mexico
;
    "Guti\'errez, Ren\'e" .
;
Laboratorio de S\'intesis de Complejos
Facultad de Ciencias Qu\'imicas
Universidad Aut\'onoma de Puebla
AP 1067
72001 Puebla, Pue.
Mexico
;
