# Supplementary material for: Trimesic acid dimethyl sulfoxide solvate: space group revision
Source: Acta Crystallogr Sect E Struct Rep Online. 2008 Jun 28;64(Pt 7):o1366. doi: 10.1107/S1600536808018655 (PMC2961820; doi:10.1107/S1600536808018655)
Supplement: Supplementary file 2 [file e-64-o1366-Isup2.hkl]

# 
# h,k,l, Fc-squared, Fo-squared, sigma(Fo-squared) and status flag 
# 
data_I
_shelx_title ' nicto in P2(1)/m FINAL' 
_shelx_refln_list_code          4 
_shelx_F_calc_maximum       72.74 
_exptl_crystal_F_000       300.00 
_reflns_d_resolution_high  0.7108 
 
loop_ 
 _symmetry_equiv_pos_as_xyz 
 'x, y, z' 
 '-x, y+1/2, -z' 
 '-x, -y, -z' 
 'x, -y-1/2, z' 
 
_cell_length_a     8.7444 
_cell_length_b     6.8365 
_cell_length_c    10.7113 
_cell_angle_alpha  90.000 
_cell_angle_beta   96.195 
_cell_angle_gamma  90.000 
 
_shelx_F_squared_multiplier     1.000 
 
loop_ 
 _refln_index_h 
 _refln_index_k 
 _refln_index_l 
 _refln_F_squared_calc 
 _refln_F_squared_meas 
 _refln_F_squared_sigma 
 _refln_observed_status 
   1   0   0      282.73      338.42      1.94 o 
   2   0   0      278.01      298.15      4.34 o 
   3   0   0     2172.38     1928.50     12.53 o 
   4   0   0      549.86      573.49     11.02 o 
   5   0   0      239.37      232.10      4.46 o 
   6   0   0        1.80        1.91      0.15 o 
   7   0   0      330.29      305.43      8.98 o 
   8   0   0       23.40       21.06      0.59 o 
   9   0   0       10.24        8.84      0.32 o 
  10   0   0       55.62       55.05      1.30 o 
  11   0   0        6.81        7.70      0.34 o 
  12   0   0        0.66        1.56      0.45 o 
   1   1   0        0.75        0.68      0.03 o 
   2   1   0     1712.65     1723.77      6.74 o 
   3   1   0       20.28       27.63      0.67 o 
   4   1   0       28.36       33.04      0.89 o 
   5   1   0       77.55       78.60      1.69 o 
   6   1   0      606.34      592.65      5.09 o 
   7   1   0        0.04        0.07      0.11 o 
   8   1   0       23.19       23.01      0.48 o 
   9   1   0       21.07       23.34      0.39 o 
  10   1   0       35.81       37.90      0.78 o 
  11   1   0       16.72       14.77      0.36 o 
  12   1   0        7.01        6.13      0.43 o 
   1   2   0     1062.46     1082.60     11.74 o 
   2   2   0       28.59       34.02      0.82 o 
   3   2   0      224.18      196.59      3.81 o 
   4   2   0       46.83       61.29      4.19 o 
   5   2   0      117.13      106.11      3.00 o 
   6   2   0       57.24       49.98      1.99 o 
   7   2   0      415.74      376.35      5.17 o 
   8   2   0        3.10        3.17      0.22 o 
   9   2   0        0.45        0.50      0.18 o 
  10   2   0       71.63       72.46      1.34 o 
  11   2   0        1.17        1.40      0.43 o 
   1   3   0       94.28      117.26      2.46 o 
   2   3   0      161.68      160.28      3.02 o 
   3   3   0       10.97       11.84      0.30 o 
   4   3   0        0.22        0.02      0.10 o 
   5   3   0        3.99        4.74      0.22 o 
   6   3   0      324.93      308.97      5.00 o 
   7   3   0        0.02        0.24      0.21 o 
   8   3   0       28.77       28.18      0.78 o 
   9   3   0       25.76       26.52      0.65 o 
  10   3   0       18.30       22.25      0.51 o 
  11   3   0        7.30        6.50      0.45 o 
   0   4   0     5290.71     5542.31     28.83 o 
   1   4   0       24.60       24.84      0.91 o 
   2   4   0       32.35       38.62      2.01 o 
   3   4   0      141.54      134.62      3.95 o 
   4   4   0       42.48       46.09      1.87 o 
   5   4   0       29.83       32.47      0.93 o 
   6   4   0        4.05        3.87      1.00 o 
   7   4   0      100.07      101.85      2.36 o 
   8   4   0        0.40        0.03      0.20 o 
   9   4   0        0.05        0.34      0.21 o 
  10   4   0       18.25       19.06      2.01 o 
  11   4   0        1.47        1.27      0.36 o 
   1   5   0        0.99        0.29      0.15 o 
   2   5   0      163.20      167.03      6.72 o 
   3   5   0        0.74        0.97      0.21 o 
   4   5   0        6.51        5.61      0.24 o 
   5   5   0        0.65        0.87      0.24 o 
   6   5   0       35.35       34.30      1.27 o 
   7   5   0        1.56        2.35      0.39 o 
   8   5   0        0.12        0.24      0.17 o 
   9   5   0        1.61        1.80      0.22 o 
  10   5   0        3.87        4.85      0.40 o 
   0   6   0      727.53      704.64     10.42 o 
   1   6   0        0.24        0.65      0.19 o 
   2   6   0       10.48       11.72      0.34 o 
   3   6   0       28.29       26.57      0.77 o 
   4   6   0       11.80       12.75      0.45 o 
   5   6   0        3.48        3.63      0.24 o 
   6   6   0        0.20        0.17      0.17 o 
   7   6   0       18.03       17.51      0.81 o 
   8   6   0        0.03        0.09      0.18 o 
   9   6   0        0.01       -0.10      0.33 o 
   1   7   0       10.62       10.69      0.36 o 
   2   7   0        4.71        5.20      0.62 o 
   3   7   0        3.43        3.41      0.24 o 
   4   7   0        0.21        0.27      0.17 o 
   5   7   0        5.83        4.98      0.29 o 
   6   7   0        8.84        8.76      0.35 o 
   7   7   0        0.42        0.65      0.27 o 
   8   7   0        0.35        0.86      0.48 o 
   0   8   0       61.78       54.24      1.99 o 
   1   8   0        0.05        0.10      0.17 o 
   2   8   0        0.44        0.43      0.34 o 
   3   8   0        0.26        0.17      0.21 o 
   4   8   0        0.44        0.26      0.18 o 
   5   8   0        0.09       -0.18      0.20 o 
   6   8   0        0.73        0.55      0.35 o 
   1   9   0        1.99        1.85      0.41 o 
   2   9   0        0.98        0.49      0.31 o 
   3   9   0        0.27       -0.33      0.33 o 
   4   9   0        0.07       -0.11      0.39 o 
 -12   0   1       17.61       17.39      0.66 o 
 -11   0   1       16.46       18.23      0.42 o 
 -10   0   1        1.78        1.61      0.22 o 
  -9   0   1       45.76       42.40      1.70 o 
  -8   0   1        0.01        0.04      0.18 o 
  -7   0   1      169.87      174.00      3.71 o 
  -6   0   1        2.50        4.50      0.33 o 
  -5   0   1      383.51      362.06      7.43 o 
  -4   0   1     3284.85     3219.32     24.58 o 
  -3   0   1      120.42      121.86      2.13 o 
  -2   0   1     2204.75     2066.17     15.85 o 
  -1   0   1       30.56       28.90      0.69 o 
   0   0   1      199.88      203.85      1.66 o 
   1   0   1      601.49      667.19      9.04 o 
   2   0   1      129.28      130.78      2.83 o 
   3   0   1       37.65       39.76      1.31 o 
   4   0   1       75.57       77.11      2.11 o 
   5   0   1      611.03      603.33      7.92 o 
   6   0   1        5.70        5.21      0.41 o 
   7   0   1       10.90       11.61      0.35 o 
   8   0   1       29.06       25.16      0.68 o 
   9   0   1       18.40       19.75      0.57 o 
  10   0   1       22.79       21.42      0.48 o 
  11   0   1        7.88        6.65      0.41 o 
  12   0   1       28.92       28.94      0.80 o 
 -12   1   1        0.85        1.25      0.24 o 
 -11   1   1       62.49       66.47      1.12 o 
 -10   1   1       15.04       16.95      0.30 o 
  -9   1   1       41.68       37.95      0.63 o 
  -8   1   1       52.51       42.12      0.75 o 
  -7   1   1        4.21        3.63      0.16 o 
  -6   1   1      861.49      876.06      8.13 o 
  -5   1   1      306.71      350.30      4.48 o 
  -4   1   1       55.45       54.35      1.12 o 
  -3   1   1      195.19      191.45      3.10 o 
  -2   1   1     1195.12     1295.06      6.96 o 
  -1   1   1     2482.66     2740.56      5.52 o 
   0   1   1       41.52       46.42      0.67 o 
   1   1   1      966.66      998.62      4.88 o 
   2   1   1      105.09      105.40      1.29 o 
   3   1   1        1.13        7.04      0.59 o 
   4   1   1     1245.32     1287.14      9.68 o 
   5   1   1       32.92       32.48      0.66 o 
   6   1   1        0.24        0.36      0.10 o 
   7   1   1       74.16       64.43      1.12 o 
   8   1   1       69.66       65.39      1.43 o 
   9   1   1        2.92        3.09      0.17 o 
  10   1   1      118.60      121.14      1.38 o 
  11   1   1      184.30      199.53      1.81 o 
  12   1   1       15.02       16.74      0.47 o 
 -12   2   1       18.35       16.47      0.62 o 
 -11   2   1       11.56       11.39      0.35 o 
 -10   2   1        0.85        1.49      0.21 o 
  -9   2   1       70.44       70.20      1.67 o 
  -8   2   1        2.73        2.16      0.45 o 
  -7   2   1      166.95      168.00      3.52 o 
  -6   2   1       35.93       29.85      0.91 o 
  -5   2   1       69.54       60.83      1.52 o 
  -4   2   1     2115.20     2248.74     11.88 o 
  -3   2   1      100.58      101.87      2.41 o 
  -2   2   1       95.50       99.85      2.04 o 
  -1   2   1        3.59        3.56      0.67 o 
   0   2   1     1515.25     1665.30      7.59 o 
   1   2   1     2657.70     2857.50     29.41 o 
   2   2   1      473.88      465.24      4.83 o 
   3   2   1       17.48       21.44      0.63 o 
   4   2   1       63.69       60.59      2.22 o 
   5   2   1      646.73      613.08      6.96 o 
   6   2   1        9.27       11.77      0.70 o 
   7   2   1        9.64       10.34      0.34 o 
   8   2   1        0.02        0.22      0.16 o 
   9   2   1       11.65       11.35      0.35 o 
  10   2   1       25.02       23.27      0.51 o 
  11   2   1        0.19        0.51      0.31 o 
 -11   3   1       47.30       49.67      1.37 o 
 -10   3   1       12.48       12.91      0.36 o 
  -9   3   1       25.60       23.56      0.53 o 
  -8   3   1       68.77       62.63      1.75 o 
  -7   3   1        0.08        0.33      0.17 o 
  -6   3   1      325.30      315.04      4.99 o 
  -5   3   1       37.11       44.16      1.26 o 
  -4   3   1        7.34        7.91      0.34 o 
  -3   3   1       32.25       28.31      0.89 o 
  -2   3   1      554.35      574.95      8.66 o 
  -1   3   1      206.05      215.81      3.40 o 
   0   3   1       51.98       52.63      1.77 o 
   1   3   1      267.18      284.14      5.31 o 
   2   3   1        3.78        4.56      0.22 o 
   3   3   1       95.39       91.00      2.50 o 
   4   3   1      458.17      448.37      9.00 o 
   5   3   1       39.80       42.16      1.21 o 
   6   3   1       16.43       14.89      0.67 o 
   7   3   1       31.67       30.40      0.78 o 
   8   3   1       43.06       42.25      0.98 o 
   9   3   1       10.96       10.92      0.35 o 
  10   3   1       54.00       54.14      1.91 o 
  11   3   1       96.26      100.81      2.52 o 
 -11   4   1        5.88        6.95      0.52 o 
 -10   4   1        0.00       -0.13      0.19 o 
  -9   4   1       13.24       12.42      0.69 o 
  -8   4   1        1.02        0.94      0.17 o 
  -7   4   1       28.76       31.57      2.57 o 
  -6   4   1        0.92        1.03      0.17 o 
  -5   4   1       40.97       34.74      0.99 o 
  -4   4   1      509.65      541.42     29.09 o 
  -3   4   1        0.03        0.12      0.12 o 
  -2   4   1      105.98      111.40      3.01 o 
  -1   4   1        1.41        1.15      0.15 o 
   0   4   1      149.46      174.43      3.65 o 
   1   4   1      158.42      168.29      3.58 o 
   2   4   1       58.96       63.09      1.59 o 
   3   4   1        2.01        2.03      0.22 o 
   4   4   1        2.84        3.34      0.45 o 
   5   4   1      141.02      151.67      3.57 o 
   6   4   1        0.75        0.77      0.26 o 
   7   4   1        0.34        0.35      0.18 o 
   8   4   1        0.37        0.26      0.19 o 
   9   4   1        9.25        8.48      0.46 o 
  10   4   1        2.92        2.48      0.24 o 
  11   4   1        0.06        0.27      0.33 o 
 -10   5   1        1.96        1.14      0.38 o 
  -9   5   1        3.45        3.22      0.43 o 
  -8   5   1        8.91        7.83      0.33 o 
  -7   5   1        6.60        7.46      0.32 o 
  -6   5   1       58.39       60.46      1.83 o 
  -5   5   1       27.59       27.19      0.74 o 
  -4   5   1       73.40       69.63      1.91 o 
  -3   5   1       10.77        9.78      0.29 o 
  -2   5   1       23.04       24.67      0.74 o 
  -1   5   1      242.37      232.68      5.47 o 
   0   5   1        9.23        9.11      0.29 o 
   1   5   1       81.89       87.88      2.35 o 
   2   5   1       36.90       36.02      1.65 o 
   3   5   1        0.11       -0.02      0.13 o 
   4   5   1       53.88       51.62      1.41 o 
   5   5   1        0.77        1.35      0.19 o 
   6   5   1        2.71        3.02      0.24 o 
   7   5   1       30.31       28.31      0.69 o 
   8   5   1        4.35        4.58      0.27 o 
   9   5   1        0.08        0.45      0.26 o 
  10   5   1       28.63       29.87      0.75 o 
  -9   6   1        1.25        0.58      0.34 o 
  -8   6   1        0.73        0.58      0.33 o 
  -7   6   1        1.64        1.58      0.21 o 
  -6   6   1        0.00        0.48      0.22 o 
  -5   6   1        7.62        7.27      0.48 o 
  -4   6   1       87.76       94.55      8.89 o 
  -3   6   1        0.42        0.84      0.18 o 
  -2   6   1       23.82       24.77      0.84 o 
  -1   6   1        0.36        0.43      0.26 o 
   0   6   1       36.15       39.58      1.15 o 
   1   6   1        8.19        7.61      0.33 o 
   2   6   1        8.74        8.61      0.33 o 
   3   6   1        2.72        2.68      0.22 o 
   4   6   1        0.54        0.53      0.17 o 
   5   6   1       23.31       24.75      0.72 o 
   6   6   1        4.06        4.64      0.28 o 
   7   6   1        0.00        0.00      0.19 o 
   8   6   1        0.00        0.44      0.18 o 
   9   6   1        2.80        2.30      0.38 o 
  -8   7   1        5.83        5.61      0.45 o 
  -7   7   1        0.09        0.13      0.16 o 
  -6   7   1        5.45        5.11      0.28 o 
  -5   7   1        0.84        1.11      0.45 o 
  -4   7   1        6.92        6.59      0.32 o 
  -3   7   1        0.02        0.06      0.16 o 
  -2   7   1        8.18        7.49      0.33 o 
  -1   7   1       15.85       15.69      0.42 o 
   0   7   1        0.62        0.75      0.24 o 
   1   7   1       15.02       14.68      0.58 o 
   2   7   1        0.05        0.20      0.18 o 
   3   7   1        6.26        5.71      0.43 o 
   4   7   1        6.77        7.29      0.32 o 
   5   7   1        0.15       -0.01      0.18 o 
   6   7   1        0.18        0.14      0.21 o 
   7   7   1        6.13        4.76      0.51 o 
   8   7   1        0.98        1.33      0.33 o 
  -6   8   1        0.45        0.79      0.50 o 
  -5   8   1        0.04       -0.05      0.22 o 
  -4   8   1       13.79       13.74      0.41 o 
  -3   8   1        1.27        0.98      0.21 o 
  -2   8   1        0.12        0.10      0.18 o 
  -1   8   1        0.10        0.19      0.19 o 
   0   8   1       21.71       19.39      0.62 o 
   1   8   1        5.98        4.86      0.29 o 
   2   8   1        2.22        2.52      0.50 o 
   3   8   1        0.00       -0.16      0.16 o 
   4   8   1        2.55        2.31      0.23 o 
   5   8   1        5.39        5.82      0.41 o 
   6   8   1        1.57        1.69      0.35 o 
  -4   9   1        2.19        2.27      0.39 o 
  -3   9   1        0.04        0.04      0.25 o 
  -2   9   1        0.35        0.31      0.27 o 
  -1   9   1        4.38        3.65      0.94 o 
   0   9   1        0.00        0.42      0.35 o 
   1   9   1        2.67        1.95      0.34 o 
   2   9   1        0.18        0.17      0.63 o 
   3   9   1        0.15       -0.04      0.30 o 
   4   9   1        0.37        0.66      0.33 o 
 -12   0   2       14.57       13.92      0.61 o 
 -11   0   2        0.16        0.42      0.21 o 
 -10   0   2        5.10        4.75      0.67 o 
  -9   0   2      157.72      145.76      2.49 o 
  -8   0   2      159.71      124.13      2.87 o 
  -7   0   2       14.01       12.70      0.34 o 
  -6   0   2       17.51       21.13      1.13 o 
  -5   0   2     1035.25     1005.44      8.28 o 
  -4   0   2      233.56      293.17      3.99 o 
  -3   0   2     2549.70     2450.22     10.05 o 
  -2   0   2     2505.14     2098.23      8.07 o 
  -1   0   2      764.11      759.98      4.10 o 
   0   0   2      855.97      870.83      8.71 o 
   1   0   2     4858.31     4053.76     18.17 o 
   2   0   2      265.51      301.27      3.14 o 
   3   0   2      660.49      677.06      5.52 o 
   4   0   2       74.45       89.88      2.36 o 
   5   0   2      258.30      267.25      5.43 o 
   6   0   2      342.35      299.14     11.31 o 
   7   0   2       42.11       40.10      1.07 o 
   8   0   2       10.01        9.42      0.72 o 
   9   0   2        3.20        2.78      0.31 o 
  10   0   2       54.20       57.42      1.21 o 
  11   0   2        2.24        2.40      0.23 o 
 -12   1   2       44.90       48.07      1.42 o 
 -11   1   2       21.19       21.70      0.45 o 
 -10   1   2       16.10       17.60      0.37 o 
  -9   1   2        2.03        4.61      0.19 o 
  -8   1   2       31.79       21.19      0.41 o 
  -7   1   2      140.32      119.40      2.15 o 
  -6   1   2       14.86       11.48      0.33 o 
  -5   1   2       36.35       46.73      0.85 o 
  -4   1   2      110.24      113.69      1.83 o 
  -3   1   2       38.14       37.09      0.69 o 
  -2   1   2        0.51        1.28      0.22 o 
  -1   1   2     1402.83     1431.12      5.49 o 
   0   1   2     1255.47     1327.35      5.89 o 
   1   1   2     1191.71     1262.91      5.20 o 
   2   1   2       77.57       68.33      1.15 o 
   3   1   2      175.81      190.24      2.15 o 
   4   1   2      498.17      530.26      4.06 o 
   5   1   2       71.80       72.60      1.54 o 
   6   1   2      422.42      382.52      4.19 o 
   7   1   2      858.99      813.42      5.31 o 
   8   1   2      252.35      236.46      2.49 o 
   9   1   2       12.28       12.05      0.25 o 
  10   1   2        4.46        5.28      0.25 o 
  11   1   2       10.07       11.84      0.24 o 
 -12   2   2       16.33       15.95      0.61 o 
 -11   2   2        0.98        0.72      0.22 o 
 -10   2   2        6.92        7.84      0.32 o 
  -9   2   2      177.33      164.88      2.45 o 
  -8   2   2       56.15       44.52      1.34 o 
  -7   2   2        8.35        7.66      0.55 o 
  -6   2   2       55.12       53.96      1.37 o 
  -5   2   2      256.96      274.63      4.70 o 
  -4   2   2      294.57      338.49      4.73 o 
  -3   2   2      860.72      855.89     16.47 o 
  -2   2   2      135.05      124.82      2.40 o 
  -1   2   2     1700.08     1796.27      8.53 o 
   0   2   2      358.31      366.62      4.71 o 
   1   2   2      534.67      524.96      4.65 o 
   2   2   2     1122.64     1175.86      7.59 o 
   3   2   2      169.23      182.50      4.41 o 
   4   2   2        9.42        8.65      0.23 o 
   5   2   2      482.11      473.04      6.36 o 
   6   2   2      166.64      160.72      3.70 o 
   7   2   2       61.99       63.10      1.60 o 
   8   2   2       40.04       41.66      0.98 o 
   9   2   2       15.81       15.45      0.45 o 
  10   2   2       40.23       43.92      1.12 o 
  11   2   2        0.08        0.36      0.29 o 
 -11   3   2       14.58       15.21      1.22 o 
 -10   3   2       13.19       13.78      0.36 o 
  -9   3   2        0.06       -0.01      0.21 o 
  -8   3   2        3.62        2.40      0.22 o 
  -7   3   2      107.33      104.11      2.55 o 
  -6   3   2        1.06        0.51      0.17 o 
  -5   3   2       31.52       31.87      0.98 o 
  -4   3   2        2.21        2.76      1.10 o 
  -3   3   2        0.04        0.43      0.19 o 
  -2   3   2        6.08        8.65      0.26 o 
  -1   3   2      181.31      154.90      3.00 o 
   0   3   2       28.33       25.84      1.05 o 
   1   3   2      686.53      705.64      7.97 o 
   2   3   2       17.41       12.71      0.36 o 
   3   3   2      264.56      283.14      4.56 o 
   4   3   2      339.79      335.39     11.92 o 
   5   3   2       24.37       26.12      0.74 o 
   6   3   2      315.08      305.53      4.72 o 
   7   3   2      597.33      589.42      5.72 o 
   8   3   2      108.71      108.14      2.18 o 
   9   3   2       13.37       14.31      0.39 o 
  10   3   2       10.46       10.66      0.45 o 
  11   3   2       10.09       11.28      0.89 o 
 -11   4   2        0.01        0.61      0.38 o 
 -10   4   2        2.00        1.81      0.43 o 
  -9   4   2       49.04       46.22      1.16 o 
  -8   4   2       42.71       41.31      1.33 o 
  -7   4   2        9.16        8.44      0.69 o 
  -6   4   2        4.60        4.86      0.43 o 
  -5   4   2      114.47      115.03      3.10 o 
  -4   4   2       47.63       52.73      1.47 o 
  -3   4   2      262.03      264.54      6.87 o 
  -2   4   2      133.14      131.92      4.71 o 
  -1   4   2      161.10      168.42      3.70 o 
   0   4   2      151.49      164.81      3.56 o 
   1   4   2      240.46      240.33      4.37 o 
   2   4   2       68.55       68.32      1.96 o 
   3   4   2       21.10       22.59      1.58 o 
   4   4   2        0.15        0.20      0.16 o 
   5   4   2       77.23       76.00      1.95 o 
   6   4   2      110.90      108.18      3.16 o 
   7   4   2       15.66       14.92      0.46 o 
   8   4   2        2.64        4.01      0.25 o 
   9   4   2        2.25        2.41      0.60 o 
  10   4   2       17.99       21.79      1.39 o 
 -10   5   2        0.15        0.41      0.26 o 
  -9   5   2        0.18       -0.12      0.17 o 
  -8   5   2        3.06        3.00      0.30 o 
  -7   5   2        5.88        5.64      0.29 o 
  -6   5   2        8.33        9.08      0.34 o 
  -5   5   2        8.52        7.09      0.30 o 
  -4   5   2       11.79        9.75      0.34 o 
  -3   5   2       32.36       33.92      1.68 o 
  -2   5   2        1.75        1.98      0.18 o 
  -1   5   2       91.91       85.66      2.39 o 
   0   5   2       75.96       77.12      1.93 o 
   1   5   2       29.16       25.36      0.83 o 
   2   5   2       12.62       10.07      0.41 o 
   3   5   2        6.00        6.15      0.58 o 
   4   5   2       13.00       13.77      0.77 o 
   5   5   2        1.82        1.67      0.21 o 
   6   5   2       37.23       40.13      2.71 o 
   7   5   2      125.43      129.93      3.71 o 
   8   5   2       34.25       34.95      1.01 o 
   9   5   2        0.90        1.92      0.22 o 
  10   5   2        1.04        2.07      0.43 o 
  -9   6   2        9.05        9.07      0.77 o 
  -8   6   2       14.81       14.93      0.41 o 
  -7   6   2        3.95        4.13      0.27 o 
  -6   6   2        0.24        0.49      0.21 o 
  -5   6   2       20.03       21.91      0.84 o 
  -4   6   2        8.81       10.08      1.00 o 
  -3   6   2       37.99       38.86      1.05 o 
  -2   6   2       25.07       25.95      1.29 o 
  -1   6   2       16.84       17.13      1.39 o 
   0   6   2       45.78       47.07      1.70 o 
   1   6   2       44.82       48.01      3.55 o 
   2   6   2        1.10        1.13      0.19 o 
   3   6   2        0.24        0.07      0.17 o 
   4   6   2        0.05        0.05      0.16 o 
   5   6   2        7.56        7.11      0.36 o 
   6   6   2       40.48       42.26      1.23 o 
   7   6   2        1.96        1.94      0.23 o 
   8   6   2        0.03        0.04      0.18 o 
   9   6   2        0.39        0.84      0.29 o 
  -8   7   2        0.08       -0.03      0.51 o 
  -7   7   2        4.09        3.90      0.24 o 
  -6   7   2        0.11        0.29      0.19 o 
  -5   7   2        4.38        3.56      0.25 o 
  -4   7   2        1.37        1.28      0.22 o 
  -3   7   2        0.61        1.14      0.29 o 
  -2   7   2        1.03        0.93      0.43 o 
  -1   7   2        0.75        0.94      0.19 o 
   0   7   2        0.02       -0.06      0.16 o 
   1   7   2        8.58        8.01      0.33 o 
   2   7   2        0.17        0.03      0.30 o 
   3   7   2        9.94        9.33      0.34 o 
   4   7   2        5.29        5.88      0.39 o 
   5   7   2        0.03        0.09      0.18 o 
   6   7   2       13.43       14.48      0.42 o 
   7   7   2       42.62       43.39      0.91 o 
   8   7   2        3.56        3.30      0.58 o 
  -6   8   2        0.46        0.38      0.28 o 
  -5   8   2        0.20       -0.05      0.17 o 
  -4   8   2        3.84        3.30      0.65 o 
  -3   8   2        1.75        2.07      0.22 o 
  -2   8   2        0.01       -0.01      0.18 o 
  -1   8   2        6.58        5.58      0.31 o 
   0   8   2        7.68        7.73      0.34 o 
   1   8   2        1.29        1.07      0.22 o 
   2   8   2        0.68        0.58      0.19 o 
   3   8   2        0.04        0.30      0.21 o 
   4   8   2        0.26        0.16      0.18 o 
   5   8   2        2.17        2.71      0.37 o 
   6   8   2        7.85        7.31      0.51 o 
  -4   9   2        0.20        0.82      0.33 o 
  -3   9   2        0.42        0.09      0.31 o 
  -2   9   2        0.05        0.17      0.34 o 
  -1   9   2        0.02        0.08      0.34 o 
   0   9   2        0.20        0.58      0.30 o 
   1   9   2        0.15        0.11      0.25 o 
   2   9   2        0.02        0.39      0.32 o 
   3   9   2        0.47        0.52      0.28 o 
 -12   0   3       90.93      101.01      1.26 o 
 -11   0   3        6.52        7.38      0.39 o 
 -10   0   3      143.44      138.81      1.96 o 
  -9   0   3       16.06       13.53      0.63 o 
  -8   0   3       28.87       21.88      0.58 o 
  -7   0   3      530.67      526.50     10.62 o 
  -6   0   3       89.22       84.24      4.93 o 
  -5   0   3     1526.86     1436.06     39.80 o 
  -4   0   3       53.97       42.84      1.08 o 
  -3   0   3       43.03       50.05      1.63 o 
  -2   0   3      993.48      959.14      5.96 o 
  -1   0   3      921.11      921.97      5.39 o 
   0   0   3      173.76      189.71      2.42 o 
   1   0   3      532.71      539.03      4.27 o 
   2   0   3      429.50      435.38      4.23 o 
   3   0   3        0.08        0.98      0.14 o 
   4   0   3      222.62      229.89      7.85 o 
   5   0   3       33.45       31.00      1.08 o 
   6   0   3      455.09      419.06      6.05 o 
   7   0   3      219.96      201.58      5.90 o 
   8   0   3        0.29        0.42      0.65 o 
   9   0   3       49.92       50.09      1.37 o 
  10   0   3       38.26       39.82      0.97 o 
  11   0   3        3.12        2.66      0.38 o 
 -12   1   3       39.10       43.77      0.80 o 
 -11   1   3        8.08        7.19      0.22 o 
 -10   1   3        6.03        5.69      0.38 o 
  -9   1   3      103.36       92.80      1.41 o 
  -8   1   3      155.14      130.47      1.91 o 
  -7   1   3        3.84        4.19      0.15 o 
  -6   1   3      289.95      284.53      3.59 o 
  -5   1   3      396.81      373.17      3.76 o 
  -4   1   3      570.00      573.31      4.24 o 
  -3   1   3        0.50        3.88      0.13 o 
  -2   1   3     1112.12     1206.32      6.00 o 
  -1   1   3     2003.41     2161.44      9.23 o 
   0   1   3      242.35      274.52      2.17 o 
   1   1   3     1498.24     1574.56      5.50 o 
   2   1   3       37.46       42.07      0.84 o 
   3   1   3      519.28      608.30      6.13 o 
   4   1   3      126.22      124.80      2.13 o 
   5   1   3        5.16        6.95      0.15 o 
   6   1   3      218.52      208.63      3.39 o 
   7   1   3     1011.51      956.09      9.87 o 
   8   1   3       19.71       19.25      0.83 o 
   9   1   3        3.05        3.54      0.23 o 
  10   1   3       28.72       28.83      0.63 o 
  11   1   3       48.75       50.44      0.63 o 
 -11   2   3       14.01       14.72      0.36 o 
 -10   2   3       82.77       86.53      1.46 o 
  -9   2   3        3.31        1.80      0.41 o 
  -8   2   3       69.66       60.79      4.57 o 
  -7   2   3      214.72      213.85      3.87 o 
  -6   2   3       57.91       55.64      1.46 o 
  -5   2   3      558.26      549.66      6.70 o 
  -4   2   3        2.81        3.44      0.15 o 
  -3   2   3        2.67        4.25      0.29 o 
  -2   2   3       99.93       90.58      2.20 o 
  -1   2   3        7.31        4.19      0.15 o 
   0   2   3      634.16      636.09      5.45 o 
   1   2   3      121.69       98.79      3.54 o 
   2   2   3     1099.08     1168.91     19.67 o 
   3   2   3      180.47      172.90      7.83 o 
   4   2   3       90.74       88.01      2.83 o 
   5   2   3        7.10        6.97      0.23 o 
   6   2   3      597.04      571.28      6.57 o 
   7   2   3      110.24      110.65      2.70 o 
   8   2   3       10.06       11.34      0.39 o 
   9   2   3        9.88        9.48      0.33 o 
  10   2   3       13.99       12.66      0.36 o 
  11   2   3        2.49        2.22      0.50 o 
 -11   3   3        3.31        3.45      0.47 o 
 -10   3   3       13.28       12.42      0.36 o 
  -9   3   3       41.39       40.51      1.21 o 
  -8   3   3       80.77       70.85      3.09 o 
  -7   3   3        6.35        6.94      0.28 o 
  -6   3   3       74.30       70.18      4.36 o 
  -5   3   3       89.30       78.61      2.23 o 
  -4   3   3      140.27      139.28      3.50 o 
  -3   3   3        6.99        9.37      0.32 o 
  -2   3   3      100.57       99.99      2.59 o 
  -1   3   3      568.24      568.11     12.49 o 
   0   3   3        2.47        2.12      0.13 o 
   1   3   3      924.95      914.18     10.99 o 
   2   3   3        7.19        8.27      0.22 o 
   3   3   3      116.82      129.09      6.82 o 
   4   3   3      201.02      199.02      4.22 o 
   5   3   3        9.36        9.51      0.33 o 
   6   3   3       93.62       95.70      5.24 o 
   7   3   3      366.56      351.18      5.56 o 
   8   3   3        2.33        2.01      0.75 o 
   9   3   3        1.25        1.23      0.67 o 
  10   3   3        9.68       10.09      0.82 o 
  11   3   3       19.98       19.16      1.12 o 
 -11   4   3        4.97        4.32      0.82 o 
 -10   4   3       28.82       31.47      1.03 o 
  -9   4   3        2.16        1.48      0.29 o 
  -8   4   3       16.59       15.51      0.41 o 
  -7   4   3       73.72       80.89      1.97 o 
  -6   4   3       12.94       13.21      0.36 o 
  -5   4   3      194.21      195.73      6.50 o 
  -4   4   3       28.49       31.12      1.05 o 
  -3   4   3        0.01        0.15      0.12 o 
  -2   4   3       94.63       90.49      2.82 o 
  -1   4   3       32.87       41.50      1.19 o 
   0   4   3       64.79       66.57      2.78 o 
   1   4   3       39.67       36.42      1.80 o 
   2   4   3      160.59      174.56      4.02 o 
   3   4   3       36.53       38.19      1.12 o 
   4   4   3        3.96        3.16      0.26 o 
   5   4   3        0.19        0.33      0.17 o 
   6   4   3      180.11      190.06      7.41 o 
   7   4   3       41.22       41.54      0.93 o 
   8   4   3        4.29        4.38      0.77 o 
   9   4   3        9.72        9.11      0.34 o 
  10   4   3        7.40        7.73      0.51 o 
 -10   5   3        2.66        2.62      0.35 o 
  -9   5   3       25.24       26.61      0.96 o 
  -8   5   3       26.22       24.43      0.59 o 
  -7   5   3        1.06        1.08      0.21 o 
  -6   5   3       46.37       48.55      1.29 o 
  -5   5   3       16.46       15.27      0.82 o 
  -4   5   3       39.82       39.73      1.14 o 
  -3   5   3       28.28       26.17      0.79 o 
  -2   5   3       29.92       27.36      0.86 o 
  -1   5   3       65.31       71.90     12.55 o 
   0   5   3       26.40       27.04      1.94 o 
   1   5   3       20.37       18.49      0.51 o 
   2   5   3        1.60        1.38      0.18 o 
   3   5   3       55.07       62.00      3.21 o 
   4   5   3        8.42        9.58      0.34 o 
   5   5   3        4.58        3.72      0.24 o 
   6   5   3        6.07        5.87      0.32 o 
   7   5   3      164.15      159.90      2.24 o 
   8   5   3        7.55        7.20      0.41 o 
   9   5   3        0.39        0.62      0.55 o 
  -9   6   3        0.71        0.40      0.34 o 
  -8   6   3        4.48        3.57      0.25 o 
  -7   6   3        8.61        8.69      0.70 o 
  -6   6   3        1.14        0.94      0.36 o 
  -5   6   3       33.01       33.03      1.13 o 
  -4   6   3       18.89       19.79      0.93 o 
  -3   6   3        0.13        0.29      0.21 o 
  -2   6   3       23.67       24.14      0.68 o 
  -1   6   3       14.76       15.70      0.45 o 
   0   6   3        6.20        5.61      0.31 o 
   1   6   3        5.27        3.79      0.27 o 
   2   6   3       27.81       28.05      0.82 o 
   3   6   3       11.01       12.22      0.36 o 
   4   6   3        0.31       -0.17      0.22 o 
   5   6   3        0.31        0.48      0.46 o 
   6   6   3       48.04       53.50      1.42 o 
   7   6   3        6.12        6.75      0.34 o 
   8   6   3        1.65        1.78      0.33 o 
  -8   7   3        4.33        4.02      0.46 o 
  -7   7   3        0.00       -0.14      0.29 o 
  -6   7   3        1.32        1.41      0.36 o 
  -5   7   3        0.03        0.01      0.18 o 
  -4   7   3        1.85        1.35      0.29 o 
  -3   7   3        0.27        0.41      0.17 o 
  -2   7   3        0.43        0.68      0.18 o 
  -1   7   3        3.35        3.28      0.27 o 
   0   7   3        0.32        0.26      0.18 o 
   1   7   3        9.31        9.91      0.39 o 
   2   7   3        0.09        0.26      0.33 o 
   3   7   3        4.36        4.41      0.28 o 
   4   7   3        9.57       11.17      0.39 o 
   5   7   3        0.08        0.05      0.19 o 
   6   7   3        0.21        0.24      0.22 o 
   7   7   3       22.79       19.49      0.69 o 
  -6   8   3        0.07       -0.04      0.30 o 
  -5   8   3        1.38        1.66      0.28 o 
  -4   8   3        1.50        1.10      0.21 o 
  -3   8   3        0.08       -0.08      0.16 o 
  -2   8   3        0.95        1.01      0.19 o 
  -1   8   3        0.31        0.05      0.17 o 
   0   8   3        1.22        1.34      0.34 o 
   1   8   3        0.01        0.24      0.17 o 
   2   8   3       12.07       11.74      1.30 o 
   3   8   3        5.32        5.69      0.29 o 
   4   8   3        0.57        0.22      0.17 o 
   5   8   3        0.38        0.85      0.38 o 
   6   8   3       15.26       15.83      0.67 o 
  -3   9   3        0.19        0.17      0.26 o 
  -2   9   3        0.02        0.36      0.27 o 
  -1   9   3        0.04        0.85      0.33 o 
   0   9   3        0.00       -0.21      0.32 o 
   1   9   3        0.04       -0.06      0.37 o 
   2   9   3        0.05        0.81      0.28 o 
   3   9   3        1.07        1.31      0.32 o 
 -12   0   4        0.17        0.21      0.33 o 
 -11   0   4       14.75       14.43      0.36 o 
 -10   0   4       29.97       27.13      0.72 o 
  -9   0   4        5.38        6.03      0.30 o 
  -8   0   4       10.95       12.03      0.32 o 
  -7   0   4      482.12      434.25      5.57 o 
  -6   0   4        0.06        0.32      0.13 o 
  -5   0   4       42.80       46.47      3.06 o 
  -4   0   4        4.45        4.40      0.16 o 
  -3   0   4      250.39      255.67      3.74 o 
  -2   0   4      104.28      126.21      2.73 o 
  -1   0   4      466.83      448.14      4.35 o 
   0   0   4       53.95       51.37      2.70 o 
   1   0   4     1521.96     1587.17     16.92 o 
   2   0   4      816.55      950.28      7.05 o 
   3   0   4      136.87      145.43      3.11 o 
   4   0   4       80.90       75.30      2.83 o 
   5   0   4      452.80      428.14      6.15 o 
   6   0   4       38.23       37.88      1.02 o 
   7   0   4      264.82      255.16      3.88 o 
   8   0   4       22.48       22.58      1.00 o 
   9   0   4       13.06       13.21      0.38 o 
  10   0   4       88.30       84.33      1.44 o 
  11   0   4        1.53        1.46      0.34 o 
 -12   1   4      108.85      114.52      1.28 o 
 -11   1   4       19.95       20.87      0.56 o 
 -10   1   4        2.77        3.38      0.19 o 
  -9   1   4       55.21       52.03      1.04 o 
  -8   1   4       76.61       81.76      1.50 o 
  -7   1   4        9.24        7.86      0.20 o 
  -6   1   4      106.78      101.76      2.13 o 
  -5   1   4      219.15      214.62      2.98 o 
  -4   1   4      168.92      158.72      3.21 o 
  -3   1   4      371.56      382.22      4.61 o 
  -2   1   4      176.72      216.10      2.35 o 
  -1   1   4     1830.90     1910.46     14.75 o 
   0   1   4      254.30      267.97      2.46 o 
   1   1   4      673.65      724.62      4.19 o 
   2   1   4        1.90        3.75      0.10 o 
   3   1   4     1319.51     1451.65     13.95 o 
   4   1   4      148.43      144.55      2.65 o 
   5   1   4        2.24        2.42      0.12 o 
   6   1   4      776.63      736.28      5.21 o 
   7   1   4        0.40        0.34      0.13 o 
   8   1   4       29.32       29.61      0.52 o 
   9   1   4       48.12       50.84      0.91 o 
  10   1   4        0.08        0.11      0.13 o 
  11   1   4       24.26       25.30      0.68 o 
 -11   2   4       16.92       16.53      1.32 o 
 -10   2   4        7.74        7.59      0.32 o 
  -9   2   4        3.71        4.78      0.27 o 
  -8   2   4       20.16       20.10      0.47 o 
  -7   2   4      183.94      168.88      3.28 o 
  -6   2   4        5.73        7.06      0.60 o 
  -5   2   4        6.11        6.47      0.31 o 
  -4   2   4       38.92       40.48      1.08 o 
  -3   2   4        5.18        6.63      0.31 o 
  -2   2   4       78.24       95.46      3.93 o 
  -1   2   4        0.41        1.45      0.12 o 
   0   2   4      576.78      582.76      5.72 o 
   1   2   4      379.34      418.67      5.10 o 
   2   2   4      199.71      239.74      3.98 o 
   3   2   4      377.43      361.81      5.21 o 
   4   2   4        1.57        2.00      0.38 o 
   5   2   4      353.87      349.59      5.51 o 
   6   2   4        0.12        0.23      0.39 o 
   7   2   4       87.24       89.17      2.25 o 
   8   2   4       12.74       12.99      0.62 o 
   9   2   4        1.86        2.06      0.22 o 
  10   2   4       33.74       33.76      0.79 o 
  11   2   4        2.93        3.23      0.38 o 
 -11   3   4        8.26        9.15      0.63 o 
 -10   3   4        3.03        3.77      0.25 o 
  -9   3   4       37.24       36.09      1.10 o 
  -8   3   4       18.51       21.42      0.49 o 
  -7   3   4        3.27        3.26      0.28 o 
  -6   3   4       28.02       27.73      0.76 o 
  -5   3   4       47.63       47.62      1.26 o 
  -4   3   4       78.95       75.10      1.81 o 
  -3   3   4       91.72       89.90      6.84 o 
  -2   3   4        0.74        1.92      0.15 o 
  -1   3   4      886.12      949.75     33.18 o 
   0   3   4       64.09       62.80      1.70 o 
   1   3   4      477.61      491.35      6.55 o 
   2   3   4       69.62       77.62      2.55 o 
   3   3   4      460.22      510.37     19.34 o 
   4   3   4      134.48      135.28      9.11 o 
   5   3   4       25.30       23.98      1.68 o 
   6   3   4      295.47      285.17      6.71 o 
   7   3   4       14.76       14.10      0.44 o 
   8   3   4       29.73       29.34      0.73 o 
   9   3   4       13.62       13.98      0.39 o 
  10   3   4        0.15        0.00      0.27 o 
 -10   4   4        4.03        4.20      0.36 o 
  -9   4   4        4.08        4.12      0.27 o 
  -8   4   4        1.05        1.74      0.21 o 
  -7   4   4       87.72       83.47      2.44 o 
  -6   4   4        1.74        1.63      0.21 o 
  -5   4   4        1.65        1.52      0.36 o 
  -4   4   4        0.44        1.35      0.24 o 
  -3   4   4        3.94        4.27      0.19 o 
  -2   4   4       13.51       17.40      0.49 o 
  -1   4   4        4.01        2.71      0.17 o 
   0   4   4       40.21       40.18      1.00 o 
   1   4   4       76.01       81.44      3.66 o 
   2   4   4       54.60       66.74      2.97 o 
   3   4   4       29.80       25.15      0.64 o 
   4   4   4        5.60        5.63      0.24 o 
   5   4   4       90.38       91.81      3.61 o 
   6   4   4       12.10       10.72      0.34 o 
   7   4   4       47.36       49.49      1.48 o 
   8   4   4        6.52        6.99      0.34 o 
   9   4   4        2.94        2.50      0.23 o 
  10   4   4       16.20       16.91      0.63 o 
 -10   5   4        0.12       -0.40      0.40 o 
  -9   5   4        2.04        1.53      0.21 o 
  -8   5   4        8.06        8.84      0.34 o 
  -7   5   4        1.63        2.26      0.33 o 
  -6   5   4       28.67       29.25      0.75 o 
  -5   5   4       34.85       36.76      1.65 o 
  -4   5   4       11.12       11.72      0.38 o 
  -3   5   4       53.33       55.02      1.43 o 
  -2   5   4       19.70       22.41      1.27 o 
  -1   5   4       94.52       93.51      3.61 o 
   0   5   4        1.74        1.21      0.31 o 
   1   5   4       21.66       22.37      0.61 o 
   2   5   4        0.62        0.65      0.18 o 
   3   5   4      130.85      139.08      3.12 o 
   4   5   4        6.39        7.38      0.39 o 
   5   5   4        1.27        1.23      0.21 o 
   6   5   4       92.66       97.08      1.99 o 
   7   5   4        6.90        7.20      0.32 o 
   8   5   4        0.39        0.46      0.19 o 
   9   5   4        7.72        7.76      0.50 o 
  -9   6   4        1.58        1.08      0.34 o 
  -8   6   4        0.06       -0.06      0.16 o 
  -7   6   4       18.68       18.59      0.62 o 
  -6   6   4        2.63        1.80      0.24 o 
  -5   6   4        0.06        0.36      0.43 o 
  -4   6   4        1.04        1.16      0.58 o 
  -3   6   4        0.01        0.14      0.17 o 
  -2   6   4        3.37        3.91      0.26 o 
  -1   6   4        0.04       -0.04      0.19 o 
   0   6   4        3.48        3.16      0.39 o 
   1   6   4        3.48        3.14      0.33 o 
   2   6   4       12.63       12.80      0.38 o 
   3   6   4        0.33        0.12      0.18 o 
   4   6   4        0.60        0.22      0.18 o 
   5   6   4        9.93        9.94      0.36 o 
   6   6   4        9.62        8.48      0.67 o 
   7   6   4        9.76       10.69      0.36 o 
   8   6   4        1.04        1.28      0.33 o 
  -8   7   4        0.04       -0.27      0.27 o 
  -7   7   4        0.29        0.94      0.37 o 
  -6   7   4        2.04        2.05      0.23 o 
  -5   7   4        0.90        0.67      0.19 o 
  -4   7   4        2.40        2.61      0.24 o 
  -3   7   4        2.62        2.54      0.25 o 
  -2   7   4        0.19        0.37      0.31 o 
  -1   7   4       28.26       27.27      0.88 o 
   0   7   4        0.15        0.46      0.19 o 
   1   7   4       13.19       14.66      0.42 o 
   2   7   4        8.59        9.95      0.36 o 
   3   7   4       18.24       17.70      0.50 o 
   4   7   4        3.55        3.85      0.31 o 
   5   7   4        1.13        2.16      0.23 o 
   6   7   4       10.11        8.67      0.72 o 
   7   7   4        6.15        6.82      0.65 o 
  -6   8   4        0.46        0.79      0.38 o 
  -5   8   4        1.13       -0.03      0.30 o 
  -4   8   4        0.40        0.22      0.31 o 
  -3   8   4        1.02        1.20      0.38 o 
  -2   8   4        1.69        1.71      0.22 o 
  -1   8   4        2.16        1.99      0.23 o 
   0   8   4        2.67        2.68      0.27 o 
   1   8   4        0.03        0.12      0.19 o 
   2   8   4        1.17        1.03      0.51 o 
   3   8   4        0.43        0.66      0.18 o 
   4   8   4        0.26        0.29      0.31 o 
   5   8   4        0.80        0.78      0.30 o 
  -3   9   4        0.39        0.07      0.28 o 
  -2   9   4        0.08        0.21      0.29 o 
  -1   9   4        2.47        1.52      0.40 o 
   0   9   4        0.01        0.22      0.28 o 
   1   9   4        0.67        1.02      0.39 o 
   2   9   4        0.55        0.83      0.57 o 
 -11   0   5       30.73       32.28      0.75 o 
 -10   0   5       64.90       62.71      2.06 o 
  -9   0   5       57.85       53.14      1.45 o 
  -8   0   5       11.24       12.91      0.37 o 
  -7   0   5       41.43       39.43      1.75 o 
  -6   0   5        3.11        4.62      0.50 o 
  -5   0   5      493.27      466.03      6.31 o 
  -4   0   5       15.09       14.12      0.51 o 
  -3   0   5        1.16        1.36      0.12 o 
  -2   0   5     1182.91     1202.80     14.59 o 
  -1   0   5     1427.33     1497.42      9.65 o 
   0   0   5      881.98      900.70      6.98 o 
   1   0   5      129.07      133.69      2.81 o 
   2   0   5       50.81       62.05      2.82 o 
   3   0   5      396.03      418.65      5.59 o 
   4   0   5       14.72       15.63      0.44 o 
   5   0   5      384.26      342.59      5.40 o 
   6   0   5        6.07        5.35      0.24 o 
   7   0   5       83.40       83.07      2.12 o 
   8   0   5       33.01       30.76      0.73 o 
   9   0   5       23.67       24.09      0.53 o 
  10   0   5        0.46        0.81      0.19 o 
  11   0   5        0.27        0.84      0.37 o 
 -11   1   5       45.26       47.67      0.97 o 
 -10   1   5       47.87       48.09      0.77 o 
  -9   1   5       11.25       10.45      0.24 o 
  -8   1   5       78.38       73.39      1.36 o 
  -7   1   5      119.62      111.54      1.93 o 
  -6   1   5       15.17       16.94      0.31 o 
  -5   1   5      172.28      158.55      2.93 o 
  -4   1   5      267.07      253.54      3.14 o 
  -3   1   5      703.42      684.20      4.82 o 
  -2   1   5     1180.55     1248.43      6.27 o 
  -1   1   5        4.22        8.83      0.16 o 
   0   1   5      400.74      400.02      3.69 o 
   1   1   5      223.45      207.14      2.51 o 
   2   1   5       53.14       53.75      0.96 o 
   3   1   5        0.65        1.58      0.10 o 
   4   1   5        5.63        1.95      0.11 o 
   5   1   5        0.05        0.39      0.10 o 
   6   1   5        0.38        0.87      0.12 o 
   7   1   5       21.69       21.08      0.46 o 
   8   1   5       31.69       30.65      0.65 o 
   9   1   5       36.89       39.34      0.87 o 
  10   1   5        7.24        7.76      0.21 o 
  11   1   5       26.65       25.55      0.50 o 
 -11   2   5       26.20       28.92      0.70 o 
 -10   2   5       23.34       23.70      0.52 o 
  -9   2   5       22.25       21.14      1.27 o 
  -8   2   5        7.21        7.83      0.34 o 
  -7   2   5        6.78        6.70      0.46 o 
  -6   2   5       47.35       43.90      2.06 o 
  -5   2   5      426.69      411.56     10.08 o 
  -4   2   5        3.22        4.00      0.34 o 
  -3   2   5       75.26       70.77      2.40 o 
  -2   2   5     1196.86     1239.26     10.05 o 
  -1   2   5      550.78      574.03      6.24 o 
   0   2   5     1240.53     1242.33      9.12 o 
   1   2   5      426.38      389.92      5.30 o 
   2   2   5       21.06       28.56      1.70 o 
   3   2   5      453.68      476.34      6.39 o 
   4   2   5       16.55       17.45      0.51 o 
   5   2   5      181.71      173.20      3.63 o 
   6   2   5       19.62       19.74      0.52 o 
   7   2   5       10.79        9.53      0.33 o 
   8   2   5        4.73        4.48      0.25 o 
   9   2   5       16.66       18.10      0.55 o 
  10   2   5        1.32        1.29      0.38 o 
 -11   3   5       19.50       22.10      0.66 o 
 -10   3   5       22.36       22.46      0.54 o 
  -9   3   5        1.47        1.01      0.23 o 
  -8   3   5       22.39       22.84      1.08 o 
  -7   3   5       39.90       37.45      2.35 o 
  -6   3   5        0.06        0.02      0.17 o 
  -5   3   5       52.67       51.49      1.36 o 
  -4   3   5      176.71      171.04      4.00 o 
  -3   3   5      242.32      238.01      9.07 o 
  -2   3   5      542.04      562.71      6.75 o 
  -1   3   5       27.49       22.61      0.62 o 
   0   3   5      217.70      202.71     12.95 o 
   1   3   5       99.15       91.12      2.84 o 
   2   3   5      119.31      116.25      5.83 o 
   3   3   5       20.84       21.11      0.77 o 
   4   3   5        8.44        7.37      0.62 o 
   5   3   5       12.50       12.66      0.34 o 
   6   3   5        6.03        5.74      0.60 o 
   7   3   5        5.50        5.76      0.27 o 
   8   3   5        7.68        7.22      0.46 o 
   9   3   5       11.58       12.51      0.41 o 
  10   3   5        1.07        1.41      0.34 o 
 -10   4   5        8.60        9.91      0.47 o 
  -9   4   5       13.19       12.54      0.41 o 
  -8   4   5        2.08        2.15      0.22 o 
  -7   4   5       11.06       11.79      0.79 o 
  -6   4   5       13.05       12.27      0.41 o 
  -5   4   5      158.63      162.60      3.31 o 
  -4   4   5        0.61        0.48      0.17 o 
  -3   4   5        0.34        0.06      0.13 o 
  -2   4   5      334.89      343.04      8.60 o 
  -1   4   5      129.25      126.06      3.56 o 
   0   4   5      179.81      172.60      4.17 o 
   1   4   5       48.88       47.72      1.27 o 
   2   4   5       36.26       38.53      1.01 o 
   3   4   5       88.94      100.07      3.66 o 
   4   4   5        0.07       -0.22      0.22 o 
   5   4   5       86.55       89.03      2.27 o 
   6   4   5        5.14        5.57      0.55 o 
   7   4   5        8.68        8.07      0.32 o 
   8   4   5        3.85        4.57      0.45 o 
   9   4   5        6.55        7.25      1.05 o 
 -10   5   5        7.06        7.07      0.52 o 
  -9   5   5        1.28        1.86      0.35 o 
  -8   5   5       15.80       17.21      0.42 o 
  -7   5   5       18.17       15.87      0.41 o 
  -6   5   5        0.66        1.31      0.34 o 
  -5   5   5       51.01       52.51      3.02 o 
  -4   5   5       14.83       14.84      0.69 o 
  -3   5   5       38.63       39.45      1.13 o 
  -2   5   5       34.11       33.29      1.48 o 
  -1   5   5        7.58        7.79      0.39 o 
   0   5   5        8.29        6.80      0.39 o 
   1   5   5        4.04        4.30      0.24 o 
   2   5   5        1.32        1.36      0.19 o 
   3   5   5        0.74        0.86      0.17 o 
   4   5   5        3.57        4.71      0.33 o 
   5   5   5        0.67        0.39      0.39 o 
   6   5   5        0.75        1.38      0.38 o 
   7   5   5        1.27        2.06      0.24 o 
   8   5   5        7.05        5.54      0.62 o 
   9   5   5       12.77       13.92      1.85 o 
  -9   6   5        2.72        2.75      0.35 o 
  -8   6   5        0.34        0.50      0.29 o 
  -7   6   5        4.11        4.63      0.29 o 
  -6   6   5        6.17        5.81      0.32 o 
  -5   6   5       44.93       50.57      4.55 o 
  -4   6   5        0.45        0.92      0.21 o 
  -3   6   5        0.92        0.76      0.21 o 
  -2   6   5       77.95       86.42      2.29 o 
  -1   6   5       19.63       19.20      0.58 o 
   0   6   5       18.14       17.67      0.53 o 
   1   6   5        4.66        4.85      0.28 o 
   2   6   5       15.73       15.69      0.43 o 
   3   6   5       10.36       13.47      0.39 o 
   4   6   5        0.33       -0.07      0.18 o 
   5   6   5       18.36       18.42      1.13 o 
   6   6   5        1.07        1.46      0.22 o 
   7   6   5        1.50        0.98      0.35 o 
   8   6   5        0.40        1.38      0.34 o 
  -7   7   5        1.72        0.86      0.35 o 
  -6   7   5        2.93        2.67      0.36 o 
  -5   7   5        4.31        3.99      0.27 o 
  -4   7   5        5.84        6.08      0.32 o 
  -3   7   5        3.19        3.29      0.30 o 
  -2   7   5        9.22        8.20      1.05 o 
  -1   7   5        0.01       -0.13      0.21 o 
   0   7   5        1.97        2.42      0.34 o 
   1   7   5        0.83        0.74      0.19 o 
   2   7   5        4.73        5.34      0.38 o 
   3   7   5        1.78        1.60      0.22 o 
   4   7   5        1.02        1.80      0.23 o 
   5   7   5        0.94        1.52      0.21 o 
   6   7   5        1.32        1.36      0.43 o 
  -5   8   5       10.01       10.17      0.55 o 
  -4   8   5        0.10        0.10      0.36 o 
  -3   8   5        0.05        0.47      0.18 o 
  -2   8   5       16.57       16.19      0.44 o 
  -1   8   5        1.54        1.98      0.22 o 
   0   8   5        4.52        4.33      0.28 o 
   1   8   5        1.57        1.99      0.22 o 
   2   8   5        3.98        3.06      0.25 o 
   3   8   5        2.87        3.02      0.51 o 
   4   8   5        0.24        0.62      0.28 o 
   5   8   5        1.75        1.84      0.57 o 
  -1   9   5        0.62        0.22      0.30 o 
   0   9   5        0.00        0.55      0.30 o 
   1   9   5        0.00        0.12      0.36 o 
 -11   0   6        6.24        6.11      0.43 o 
 -10   0   6       17.28       18.76      0.89 o 
  -9   0   6       86.69       89.38      2.97 o 
  -8   0   6       18.85       19.01      0.47 o 
  -7   0   6        9.14        8.54      0.29 o 
  -6   0   6     1427.36     1318.22     24.19 o 
  -5   0   6       37.42       33.39      0.97 o 
  -4   0   6      249.21      244.89      6.68 o 
  -3   0   6       53.04       55.00      1.46 o 
  -2   0   6      340.31      373.10     10.44 o 
  -1   0   6       30.14       27.60      0.85 o 
   0   0   6      549.27      520.48      6.00 o 
   1   0   6       58.68       50.81      1.80 o 
   2   0   6      638.30      629.54      6.99 o 
   3   0   6        0.04       -0.07      0.15 o 
   4   0   6       55.16       42.22      1.13 o 
   5   0   6      437.03      426.84      5.56 o 
   6   0   6        2.42        3.86      0.24 o 
   7   0   6      196.99      183.33      2.84 o 
   8   0   6       18.54       20.17      0.50 o 
   9   0   6        0.12        0.31      0.24 o 
  10   0   6       88.28       91.51      1.20 o 
 -11   1   6        8.76        8.43      0.36 o 
 -10   1   6        0.17        0.04      0.13 o 
  -9   1   6       29.01       28.66      0.62 o 
  -8   1   6       41.19       40.13      0.79 o 
  -7   1   6      168.00      174.44      2.77 o 
  -6   1   6     1798.98     1718.23     10.45 o 
  -5   1   6       35.06       31.84      0.85 o 
  -4   1   6        0.03        0.50      0.09 o 
  -3   1   6        0.94        1.52      0.09 o 
  -2   1   6       37.88       51.01      1.05 o 
  -1   1   6       28.44       33.12      0.85 o 
   0   1   6       32.59       28.66      0.57 o 
   1   1   6      634.12      615.98      4.78 o 
   2   1   6       71.26       80.66      2.40 o 
   3   1   6        6.78        6.72      0.16 o 
   4   1   6       26.14       28.72      0.61 o 
   5   1   6        3.73        3.55      0.48 o 
   6   1   6       56.49       53.04      1.21 o 
   7   1   6       52.93       53.47      1.44 o 
   8   1   6      150.74      155.29      1.48 o 
   9   1   6       14.23       18.67      0.31 o 
  10   1   6        7.34        6.87      0.32 o 
 -11   2   6        3.56        4.12      0.40 o 
 -10   2   6        7.25        7.60      0.33 o 
  -9   2   6       36.96       38.53      1.63 o 
  -8   2   6       29.32       29.88      0.75 o 
  -7   2   6       10.33       10.92      0.34 o 
  -6   2   6      724.79      705.43      6.68 o 
  -5   2   6        3.65        4.34      0.43 o 
  -4   2   6      175.50      169.17      4.80 o 
  -3   2   6        4.08        3.62      0.17 o 
  -2   2   6       21.53       32.46      1.44 o 
  -1   2   6       45.33       39.21      1.10 o 
   0   2   6      525.33      509.72      6.34 o 
   1   2   6      238.65      224.34      6.15 o 
   2   2   6      154.76      150.45      7.02 o 
   3   2   6        2.08        1.65      0.24 o 
   4   2   6      106.84       91.12      2.83 o 
   5   2   6      136.42      141.72      3.20 o 
   6   2   6        4.66        5.90      0.70 o 
   7   2   6       90.09       86.42      2.78 o 
   8   2   6        1.39        1.67      0.22 o 
   9   2   6        2.25        1.98      0.22 o 
  10   2   6       60.48       62.63      1.53 o 
 -11   3   6        1.20        1.01      0.36 o 
 -10   3   6        0.55        1.19      0.19 o 
  -9   3   6       12.57       12.31      1.25 o 
  -8   3   6       16.01       15.83      0.42 o 
  -7   3   6       35.31       36.84      0.93 o 
  -6   3   6      895.40      870.36      6.93 o 
  -5   3   6       30.92       31.79      0.85 o 
  -4   3   6       10.31        8.02      0.29 o 
  -3   3   6       17.49       19.33      0.49 o 
  -2   3   6        8.58        7.53      0.25 o 
  -1   3   6       91.23       92.88      2.88 o 
   0   3   6       79.93       75.59      2.08 o 
   1   3   6      183.38      189.33      4.22 o 
   2   3   6        2.14        3.35      0.19 o 
   3   3   6        2.15        1.59      0.17 o 
   4   3   6        4.05        3.82      0.24 o 
   5   3   6        1.87        1.63      0.25 o 
   6   3   6        9.62        9.53      0.38 o 
   7   3   6       10.79       12.57      0.38 o 
   8   3   6       69.39       77.44      1.31 o 
   9   3   6       14.91       17.76      0.39 o 
  10   3   6        0.51        0.79      0.33 o 
 -10   4   6        4.01        4.49      0.40 o 
  -9   4   6       23.81       27.41      1.54 o 
  -8   4   6        7.09        7.34      0.36 o 
  -7   4   6        2.94        2.59      0.29 o 
  -6   4   6      291.67      286.54      9.48 o 
  -5   4   6       25.23       27.80      0.65 o 
  -4   4   6       69.13       66.10      1.79 o 
  -3   4   6        0.10        0.34      0.16 o 
  -2   4   6       21.84       27.38      0.72 o 
  -1   4   6        0.02        0.00      0.17 o 
   0   4   6      108.95      108.53      3.18 o 
   1   4   6       32.59       36.14      0.95 o 
   2   4   6       49.34       47.39      1.20 o 
   3   4   6        5.55        5.71      0.27 o 
   4   4   6       11.07       11.34      0.96 o 
   5   4   6       54.75       57.45      1.71 o 
   6   4   6        0.02       -0.19      0.36 o 
   7   4   6       38.09       36.80      1.75 o 
   8   4   6        6.27        7.62      0.32 o 
   9   4   6        0.00        0.28      0.38 o 
  -9   5   6        2.74        2.53      0.48 o 
  -8   5   6       13.01       14.12      0.39 o 
  -7   5   6       11.79       12.62      0.40 o 
  -6   5   6      217.62      217.34      2.76 o 
  -5   5   6        3.59        3.23      0.25 o 
  -4   5   6        1.05        1.35      0.53 o 
  -3   5   6        0.71        1.09      0.19 o 
  -2   5   6        4.82        3.67      0.63 o 
  -1   5   6        5.44        6.13      0.31 o 
   0   5   6        0.55        1.02      0.17 o 
   1   5   6       49.98       50.23      1.41 o 
   2   5   6        4.28        3.31      0.51 o 
   3   5   6       11.85       12.51      0.45 o 
   4   5   6        9.93       10.49      0.35 o 
   5   5   6        7.94        6.53      0.39 o 
   6   5   6       18.18       17.19      0.46 o 
   7   5   6        9.59       10.78      0.36 o 
   8   5   6       15.88       15.32      0.63 o 
  -8   6   6        1.42        1.97      0.33 o 
  -7   6   6        0.85        0.51      0.19 o 
  -6   6   6       67.32       66.96      1.32 o 
  -5   6   6       17.80       17.62      0.48 o 
  -4   6   6       16.47       16.76      0.55 o 
  -3   6   6        0.14        0.34      0.24 o 
  -2   6   6        5.50        4.61      0.45 o 
  -1   6   6        1.95        1.56      0.23 o 
   0   6   6       12.65       12.34      0.39 o 
   1   6   6        5.14        7.13      0.32 o 
   2   6   6        2.83        1.95      0.25 o 
   3   6   6        1.44        1.94      0.22 o 
   4   6   6        0.58        1.23      0.48 o 
   5   6   6        6.75        6.77      0.32 o 
   6   6   6        0.03        0.03      0.17 o 
   7   6   6        8.19        6.76      0.47 o 
  -7   7   6        0.00        1.02      0.39 o 
  -6   7   6       44.07       44.79      0.95 o 
  -5   7   6        3.05        2.78      0.24 o 
  -4   7   6        0.89        1.18      0.21 o 
  -3   7   6        2.35        2.34      0.36 o 
  -2   7   6        0.50        0.75      0.19 o 
  -1   7   6        8.47        9.05      0.38 o 
   0   7   6        4.97        5.42      0.32 o 
   1   7   6        3.30        2.97      0.27 o 
   2   7   6        0.02        0.45      0.21 o 
   3   7   6        0.00       -0.07      0.18 o 
   4   7   6        0.18        0.34      0.18 o 
   5   7   6        2.14        1.68      0.35 o 
   6   7   6        0.96        0.97      0.77 o 
  -5   8   6        3.90        4.21      0.42 o 
  -4   8   6        1.82        1.28      0.38 o 
  -3   8   6        0.97        0.41      0.32 o 
  -2   8   6        0.08       -0.06      0.16 o 
  -1   8   6        0.59        0.39      0.17 o 
   0   8   6        2.59        1.68      0.25 o 
   1   8   6        3.64        3.82      0.62 o 
   2   8   6        0.38        0.77      0.43 o 
   3   8   6        0.31        0.07      0.26 o 
   4   8   6        0.91        0.94      0.39 o 
 -11   0   7        0.22       -0.10      0.33 o 
 -10   0   7        5.04        5.41      0.94 o 
  -9   0   7        0.09        0.89      0.19 o 
  -8   0   7       97.34       99.13      3.06 o 
  -7   0   7      125.22      127.14      4.60 o 
  -6   0   7       29.80       30.01      0.78 o 
  -5   0   7      506.06      461.04     11.33 o 
  -4   0   7       86.14       88.68      2.90 o 
  -3   0   7        1.11        3.31      0.27 o 
  -2   0   7      501.99      517.64      6.66 o 
  -1   0   7       64.63       66.05      2.54 o 
   0   0   7      149.97      132.85      3.42 o 
   1   0   7        3.73        3.53      0.31 o 
   2   0   7      429.51      424.56      6.30 o 
   3   0   7      102.16       96.18      3.76 o 
   4   0   7        4.41        3.44      0.22 o 
   5   0   7      565.23      490.08      5.38 o 
   6   0   7        0.07        0.12      0.17 o 
   7   0   7       12.59       14.39      0.39 o 
   8   0   7        6.18        6.99      0.30 o 
   9   0   7       15.63       14.66      0.38 o 
  10   0   7        1.57        1.31      0.30 o 
 -11   1   7       22.64       22.53      0.48 o 
 -10   1   7      105.93      120.41      1.00 o 
  -9   1   7        3.40        2.99      0.17 o 
  -8   1   7        8.71        8.99      0.28 o 
  -7   1   7        5.24        5.67      0.19 o 
  -6   1   7        0.08        0.05      0.12 o 
  -5   1   7        0.83        1.46      0.18 o 
  -4   1   7      158.87      159.71      2.67 o 
  -3   1   7        0.15       -0.04      0.07 o 
  -2   1   7      243.13      273.95      5.44 o 
  -1   1   7      741.62      687.52      5.33 o 
   0   1   7       20.17       21.64      0.43 o 
   1   1   7      183.91      166.96      2.75 o 
   2   1   7       46.43       41.18      0.81 o 
   3   1   7        1.92        3.16      0.14 o 
   4   1   7      285.66      297.92      3.31 o 
   5   1   7      345.92      269.03      3.71 o 
   6   1   7      141.14      136.58      1.79 o 
   7   1   7       47.99       46.59      0.96 o 
   8   1   7        4.88        5.17      0.19 o 
   9   1   7       72.80       77.74      0.78 o 
  10   1   7        0.14       -0.01      0.27 o 
 -11   2   7        0.06        0.18      0.33 o 
 -10   2   7        2.58        3.30      0.24 o 
  -9   2   7        3.22        4.78      0.27 o 
  -8   2   7       35.24       38.33      0.93 o 
  -7   2   7      122.33      122.10      3.71 o 
  -6   2   7       48.03       51.20      1.16 o 
  -5   2   7      548.92      520.89      6.01 o 
  -4   2   7      134.95      137.91      6.44 o 
  -3   2   7       11.80       11.76      0.33 o 
  -2   2   7      620.41      642.00      7.64 o 
  -1   2   7      190.56      187.98      4.21 o 
   0   2   7       58.26       54.01      1.51 o 
   1   2   7        6.16        6.15      0.22 o 
   2   2   7       91.25       99.79      3.12 o 
   3   2   7       35.62       33.56      0.86 o 
   4   2   7        1.55        1.83      0.31 o 
   5   2   7      227.46      207.74      4.94 o 
   6   2   7       10.64        8.60      0.45 o 
   7   2   7       10.35       13.10      0.38 o 
   8   2   7       15.54       16.25      0.40 o 
   9   2   7        1.53        1.16      0.31 o 
 -10   3   7       54.72       63.85      2.45 o 
  -9   3   7        0.39        0.24      0.18 o 
  -8   3   7        3.12        2.76      0.24 o 
  -7   3   7        0.12        0.36      0.18 o 
  -6   3   7        0.20        0.22      0.21 o 
  -5   3   7        3.84        3.49      0.24 o 
  -4   3   7       95.03      100.87      2.72 o 
  -3   3   7       27.86       26.78      0.78 o 
  -2   3   7      103.40      112.12      3.99 o 
  -1   3   7      344.41      334.52      5.49 o 
   0   3   7        5.43        4.38      0.22 o 
   1   3   7       49.65       51.48      1.36 o 
   2   3   7       32.59       31.21      0.80 o 
   3   3   7        6.24        6.19      0.46 o 
   4   3   7       69.76       76.25      3.66 o 
   5   3   7      159.40      145.88      2.75 o 
   6   3   7       41.03       45.22      2.93 o 
   7   3   7       10.73       11.57      0.36 o 
   8   3   7        0.24        0.35      0.18 o 
   9   3   7       37.55       43.17      0.85 o 
 -10   4   7        0.63        0.91      0.45 o 
  -9   4   7        1.52        1.53      0.21 o 
  -8   4   7       18.90       18.69      0.45 o 
  -7   4   7       43.71       43.25      1.25 o 
  -6   4   7       23.03       21.50      0.53 o 
  -5   4   7      165.53      164.67      8.28 o 
  -4   4   7       36.96       39.49      0.98 o 
  -3   4   7        5.25        4.78      0.36 o 
  -2   4   7      120.30      123.87      5.58 o 
  -1   4   7       29.49       30.18      1.51 o 
   0   4   7       15.73       17.07      0.46 o 
   1   4   7        0.90        0.48      0.41 o 
   2   4   7       39.32       44.20      1.97 o 
   3   4   7       40.32       42.04      1.07 o 
   4   4   7        6.34        5.28      0.63 o 
   5   4   7       90.53       92.79      2.35 o 
   6   4   7        0.40       -0.03      0.19 o 
   7   4   7        2.61        3.47      0.60 o 
   8   4   7        3.82        3.02      0.36 o 
  -9   5   7        0.80        0.69      0.41 o 
  -8   5   7        1.07        1.08      0.19 o 
  -7   5   7        3.09        3.12      0.31 o 
  -6   5   7        8.66        7.43      0.46 o 
  -5   5   7        2.72        2.44      0.46 o 
  -4   5   7        4.76        4.34      0.27 o 
  -3   5   7        0.81        1.10      0.24 o 
  -2   5   7        4.16        5.22      0.81 o 
  -1   5   7       44.70       43.61      1.07 o 
   0   5   7        2.24        2.53      0.48 o 
   1   5   7       58.58       63.19      1.91 o 
   2   5   7       16.59       17.47      0.53 o 
   3   5   7        3.72        3.61      0.38 o 
   4   5   7       40.00       42.47      1.34 o 
   5   5   7       63.09       66.43      1.41 o 
   6   5   7       13.85       14.27      0.41 o 
   7   5   7       12.12       13.69      0.56 o 
   8   5   7        0.90        1.05      0.36 o 
  -8   6   7        4.19        2.47      0.36 o 
  -7   6   7       10.80        9.17      1.32 o 
  -6   6   7        8.77        8.09      0.34 o 
  -5   6   7       37.50       37.25      2.25 o 
  -4   6   7        7.99        9.03      0.35 o 
  -3   6   7        0.80        0.59      0.18 o 
  -2   6   7       14.25       14.12      0.41 o 
  -1   6   7        5.50        6.21      0.32 o 
   0   6   7        0.17        0.48      0.19 o 
   1   6   7        3.72        2.51      0.26 o 
   2   6   7        4.70        4.54      0.51 o 
   3   6   7       11.58       11.77      0.39 o 
   4   6   7        5.22        4.11      0.43 o 
   5   6   7       16.54       17.87      0.65 o 
   6   6   7        0.09        0.27      0.46 o 
   7   6   7        0.51        0.77      0.34 o 
  -6   7   7        2.23        2.14      0.36 o 
  -5   7   7        1.63        1.49      0.33 o 
  -4   7   7        1.20        1.38      0.50 o 
  -3   7   7        3.30        3.61      0.38 o 
  -2   7   7        1.13        1.29      0.22 o 
  -1   7   7        6.19        6.03      0.34 o 
   0   7   7        1.25        1.40      0.23 o 
   1   7   7        5.39        4.66      0.29 o 
   2   7   7        3.82        4.15      0.27 o 
   3   7   7        0.00        0.03      0.24 o 
   4   7   7        1.01        1.06      0.31 o 
   5   7   7       10.56       10.49      0.58 o 
  -4   8   7        1.97        1.51      0.39 o 
  -3   8   7        0.18        0.00      0.27 o 
  -2   8   7        3.35        3.08      0.75 o 
  -1   8   7        2.66        2.52      0.38 o 
   0   8   7        0.34        0.33      0.39 o 
   1   8   7        0.66        0.20      0.33 o 
   2   8   7        0.09       -0.05      0.32 o 
   3   8   7        0.93        0.62      0.62 o 
 -11   0   8       25.13       32.65      0.81 o 
 -10   0   8       21.95       23.30      0.63 o 
  -9   0   8      106.63      107.53      1.53 o 
  -8   0   8       44.48       47.99      1.27 o 
  -7   0   8      139.09      135.79      2.45 o 
  -6   0   8      178.45      182.63      3.18 o 
  -5   0   8       13.12       12.81      0.35 o 
  -4   0   8       36.78       40.96      1.10 o 
  -3   0   8       82.32       67.15      1.66 o 
  -2   0   8      152.31      146.51      7.77 o 
  -1   0   8        1.51        3.37      0.19 o 
   0   0   8      636.62      596.13      7.50 o 
   1   0   8      731.96      673.63     19.21 o 
   2   0   8      287.04      261.40      4.77 o 
   3   0   8        5.55        6.43      0.25 o 
   4   0   8        1.46        0.21      0.17 o 
   5   0   8        1.96        1.37      0.19 o 
   6   0   8       36.98       31.53      0.71 o 
   7   0   8       21.91       21.28      0.53 o 
   8   0   8       28.20       27.88      0.86 o 
   9   0   8        0.08        0.16      0.45 o 
 -10   1   8        0.27        0.39      0.25 o 
  -9   1   8       16.85       16.40      0.28 o 
  -8   1   8      119.69      121.15      1.34 o 
  -7   1   8        0.45        0.63      0.17 o 
  -6   1   8        0.58        0.72      0.12 o 
  -5   1   8      260.30      238.54      3.75 o 
  -4   1   8       54.36       49.39      0.86 o 
  -3   1   8        2.13        3.00      0.16 o 
  -2   1   8       81.35       76.17      1.28 o 
  -1   1   8      299.40      291.04      3.59 o 
   0   1   8        2.95        2.88      0.14 o 
   1   1   8      210.33      192.05      2.90 o 
   2   1   8       71.62       70.24      1.39 o 
   3   1   8       66.76       59.95      1.49 o 
   4   1   8       96.62       86.70      1.60 o 
   5   1   8       31.39       24.67      0.46 o 
   6   1   8      177.27      172.12      1.74 o 
   7   1   8        2.33        2.95      0.17 o 
   8   1   8        1.37        1.21      0.14 o 
   9   1   8       28.29       26.63      0.49 o 
 -10   2   8       21.73       22.97      0.64 o 
  -9   2   8       77.97       81.98      2.73 o 
  -8   2   8       13.76       14.17      0.40 o 
  -7   2   8      142.97      141.58      6.60 o 
  -6   2   8      149.36      150.37      2.71 o 
  -5   2   8        0.23        0.15      0.33 o 
  -4   2   8       82.07       89.29      2.59 o 
  -3   2   8       25.76       22.36      0.58 o 
  -2   2   8      165.46      161.84      3.63 o 
  -1   2   8       31.07       30.61      1.46 o 
   0   2   8      259.51      254.18      4.62 o 
   1   2   8      528.78      506.84      6.36 o 
   2   2   8      109.32      106.12      2.86 o 
   3   2   8        6.20        5.25      0.33 o 
   4   2   8        0.04        0.41      0.22 o 
   5   2   8        7.57        5.86      0.28 o 
   6   2   8        4.28        3.55      0.25 o 
   7   2   8       32.73       33.29      1.02 o 
   8   2   8       20.86       21.28      0.75 o 
   9   2   8        3.11        3.78      0.40 o 
 -10   3   8        0.32        0.25      0.33 o 
  -9   3   8       13.53       12.94      0.36 o 
  -8   3   8       67.66       67.51      1.53 o 
  -7   3   8        1.01        1.12      0.55 o 
  -6   3   8        9.83       10.12      0.34 o 
  -5   3   8      147.94      138.56      2.99 o 
  -4   3   8       22.10       21.29      0.57 o 
  -3   3   8        9.32        8.24      0.29 o 
  -2   3   8       65.70       66.80      1.80 o 
  -1   3   8      111.93      118.12      2.94 o 
   0   3   8        0.03        0.12      0.17 o 
   1   3   8      191.57      190.83      3.68 o 
   2   3   8        9.08        9.36      0.96 o 
   3   3   8       38.06       36.63      0.96 o 
   4   3   8       21.53       21.37      0.79 o 
   5   3   8       45.82       37.63      1.42 o 
   6   3   8       90.81       89.02      2.39 o 
   7   3   8        4.29        3.53      0.25 o 
   8   3   8        4.14        4.04      0.45 o 
  -9   4   8       34.22       37.02      1.29 o 
  -8   4   8        5.86        5.74      0.29 o 
  -7   4   8       34.91       35.74      1.06 o 
  -6   4   8       58.18       61.33      1.50 o 
  -5   4   8        1.84        2.55      0.23 o 
  -4   4   8        8.22        8.89      0.36 o 
  -3   4   8       15.50       15.76      1.37 o 
  -2   4   8       41.67       44.54      1.12 o 
  -1   4   8        2.44        2.46      0.24 o 
   0   4   8      145.51      149.62      2.99 o 
   1   4   8      237.28      243.53      9.77 o 
   2   4   8       66.55       66.80      2.03 o 
   3   4   8        0.07        0.42      0.33 o 
   4   4   8        2.15        2.52      0.82 o 
   5   4   8        0.78        0.34      0.19 o 
   6   4   8        6.70        7.23      0.94 o 
   7   4   8        6.28        6.13      0.38 o 
   8   4   8       11.21       11.38      0.52 o 
  -8   5   8       13.59       13.50      0.56 o 
  -7   5   8        0.02       -0.05      0.17 o 
  -6   5   8        0.94        0.51      0.19 o 
  -5   5   8       18.61       16.58      0.45 o 
  -4   5   8        2.49        1.58      0.22 o 
  -3   5   8        0.19        0.40      0.20 o 
  -2   5   8        0.53        0.74      0.21 o 
  -1   5   8       35.03       37.72      1.53 o 
   0   5   8        6.54        5.98      0.36 o 
   1   5   8       24.97       27.90      0.70 o 
   2   5   8        5.56        5.46      0.57 o 
   3   5   8        6.09        8.07      0.33 o 
   4   5   8       19.86       20.22      1.51 o 
   5   5   8        7.60        4.71      0.29 o 
   6   5   8       23.03       20.71      0.53 o 
   7   5   8        0.00        0.77      0.30 o 
  -7   6   8        4.92        5.03      0.41 o 
  -6   6   8       16.16       15.97      0.41 o 
  -5   6   8        1.75        1.20      0.22 o 
  -4   6   8        0.08        0.46      0.21 o 
  -3   6   8        3.42        3.26      0.31 o 
  -2   6   8        4.31        4.94      0.29 o 
  -1   6   8        0.24        0.91      0.21 o 
   0   6   8       37.52       38.82      0.95 o 
   1   6   8       60.86       67.41      1.50 o 
   2   6   8       20.35       17.80      0.47 o 
   3   6   8        0.04        0.24      0.21 o 
   4   6   8        1.28        1.14      0.22 o 
   5   6   8        0.02        0.36      0.29 o 
   6   6   8        2.39        2.25      0.45 o 
  -6   7   8        1.99        1.80      0.42 o 
  -5   7   8        4.13        3.96      0.55 o 
  -4   7   8        0.10        0.00      0.39 o 
  -3   7   8        1.61        1.17      0.21 o 
  -2   7   8        1.44        2.15      0.26 o 
  -1   7   8        2.53        2.60      0.24 o 
   0   7   8        1.08        1.17      0.45 o 
   1   7   8       16.63       17.23      0.45 o 
   2   7   8        0.45       -0.09      0.18 o 
   3   7   8        1.23        1.90      0.32 o 
   4   7   8        0.59        0.61      0.34 o 
  -2   8   8        0.58        0.91      0.32 o 
  -1   8   8        0.72        0.92      0.34 o 
   0   8   8        4.39        4.70      0.50 o 
   1   8   8       12.08       12.86      1.30 o 
 -10   0   9        1.87        1.69      0.35 o 
  -9   0   9        4.88        4.62      0.27 o 
  -8   0   9       18.50       19.53      0.46 o 
  -7   0   9       20.59       21.40      0.52 o 
  -6   0   9       13.94       14.24      0.38 o 
  -5   0   9      163.10      158.58      7.58 o 
  -4   0   9       41.43       35.68      1.41 o 
  -3   0   9        7.79        4.60      0.22 o 
  -2   0   9       42.60       34.09      1.15 o 
  -1   0   9        3.89        4.95      0.36 o 
   0   0   9      146.27      145.95      4.62 o 
   1   0   9      258.72      263.29      4.32 o 
   2   0   9        6.73        7.95      0.41 o 
   3   0   9      143.51      140.18      5.00 o 
   4   0   9        0.98        1.77      0.21 o 
   5   0   9       19.77       21.80      0.60 o 
   6   0   9      141.31      132.20      4.84 o 
   7   0   9       18.64       17.85      0.41 o 
   8   0   9        4.42        3.95      0.36 o 
   9   0   9        0.10       -0.25      0.60 o 
 -10   1   9       27.99       28.97      1.15 o 
  -9   1   9        1.39        1.14      0.14 o 
  -8   1   9        0.13        0.26      0.22 o 
  -7   1   9       23.17       25.49      0.42 o 
  -6   1   9       35.75       35.54      0.61 o 
  -5   1   9       97.33       95.11      1.58 o 
  -4   1   9      103.23       85.63      1.62 o 
  -3   1   9       17.03       24.09      0.50 o 
  -2   1   9        1.26        0.98      0.14 o 
  -1   1   9        8.80        8.93      0.28 o 
   0   1   9      719.54      664.98      6.34 o 
   1   1   9     1192.34     1144.59      8.70 o 
   2   1   9      192.28      186.84      2.46 o 
   3   1   9       23.48       29.13      0.56 o 
   4   1   9      168.78      156.72      1.94 o 
   5   1   9      102.49       88.90      1.33 o 
   6   1   9       29.53       34.22      0.83 o 
   7   1   9        1.83        1.43      0.14 o 
   8   1   9       25.06       26.72      0.49 o 
 -10   2   9        2.52        2.82      0.36 o 
  -9   2   9        0.99        0.94      0.19 o 
  -8   2   9        8.25        8.51      0.32 o 
  -7   2   9       28.80       29.64      0.68 o 
  -6   2   9       23.90       26.48      1.22 o 
  -5   2   9      110.40      107.83      2.28 o 
  -4   2   9       75.30       75.02      5.43 o 
  -3   2   9       51.21       47.10      1.19 o 
  -2   2   9       25.15       22.31      0.69 o 
  -1   2   9        0.64        1.08      0.22 o 
   0   2   9       16.35       16.67      0.44 o 
   1   2   9      273.62      278.73      5.56 o 
   2   2   9        1.64        2.75      0.22 o 
   3   2   9       44.14       45.27      2.18 o 
   4   2   9        5.11        4.67      0.33 o 
   5   2   9       22.99       24.54      0.63 o 
   6   2   9       63.08       65.31      1.30 o 
   7   2   9       31.23       31.12      1.15 o 
   8   2   9        8.41        8.64      1.08 o 
  -9   3   9        1.38        1.38      0.36 o 
  -8   3   9        1.08        0.86      0.19 o 
  -7   3   9       12.87       12.79      0.51 o 
  -6   3   9       26.99       25.80      1.29 o 
  -5   3   9       68.45       71.95      1.78 o 
  -4   3   9       38.83       36.72      0.89 o 
  -3   3   9       17.95       20.69      1.42 o 
  -2   3   9        1.35        1.49      0.19 o 
  -1   3   9       13.87       13.17      0.38 o 
   0   3   9      322.62      315.44      4.19 o 
   1   3   9      470.94      458.26      4.96 o 
   2   3   9       68.29       72.97      2.00 o 
   3   3   9       20.04       22.40      0.61 o 
   4   3   9       66.91       67.90      1.74 o 
   5   3   9       27.40       25.87      0.93 o 
   6   3   9       16.85       18.57      0.57 o 
   7   3   9        0.50        0.96      0.53 o 
   8   3   9       21.03       23.09      0.67 o 
  -9   4   9        0.40       -0.12      0.45 o 
  -8   4   9        2.07        2.80      0.35 o 
  -7   4   9        3.62        4.06      0.27 o 
  -6   4   9        2.62        2.46      0.33 o 
  -5   4   9       36.00       34.66      1.24 o 
  -4   4   9       21.00       20.94      0.59 o 
  -3   4   9       18.26       17.93      1.49 o 
  -2   4   9       23.88       24.18      0.64 o 
  -1   4   9        1.11        1.34      0.19 o 
   0   4   9        5.09        5.25      0.41 o 
   1   4   9       80.02       74.69      1.96 o 
   2   4   9        0.14        0.06      0.18 o 
   3   4   9       26.16       27.65      0.69 o 
   4   4   9        0.02       -0.07      0.18 o 
   5   4   9       10.36        9.69      0.35 o 
   6   4   9       23.03       24.73      1.01 o 
   7   4   9        4.81        4.09      0.40 o 
  -8   5   9        0.03        0.00      0.35 o 
  -7   5   9        2.16        1.79      0.70 o 
  -6   5   9        4.24        3.80      0.60 o 
  -5   5   9        5.56        6.16      0.32 o 
  -4   5   9       20.99       20.96      0.65 o 
  -3   5   9        3.47        3.25      0.25 o 
  -2   5   9        4.59        3.48      0.26 o 
  -1   5   9        0.41        0.46      0.38 o 
   0   5   9       86.70       87.33      1.87 o 
   1   5   9      168.11      158.42      6.27 o 
   2   5   9       55.91       58.05      1.41 o 
   3   5   9        2.04        1.11      0.31 o 
   4   5   9       25.47       27.04      1.12 o 
   5   5   9       18.97       18.89      0.53 o 
   6   5   9        0.05        0.77      0.36 o 
  -6   6   9        0.02       -0.29      0.33 o 
  -5   6   9        5.51        4.11      0.27 o 
  -4   6   9        4.02        4.29      0.27 o 
  -3   6   9        7.53        8.60      0.34 o 
  -2   6   9        6.78        7.02      0.32 o 
  -1   6   9        1.54        1.35      0.22 o 
   0   6   9        0.02       -0.07      0.21 o 
   1   6   9       23.37       20.00      1.10 o 
   2   6   9        0.00       -0.21      0.21 o 
   3   6   9        6.04        5.78      0.31 o 
   4   6   9        0.00       -0.05      0.45 o 
   5   6   9        3.89        3.35      0.38 o 
  -4   7   9        2.36        2.03      0.34 o 
  -3   7   9        0.80        0.32      0.34 o 
  -2   7   9        0.07        0.14      0.30 o 
  -1   7   9        0.35        0.76      0.38 o 
   0   7   9       12.78       12.31      0.59 o 
   1   7   9       22.87       19.15      0.69 o 
   2   7   9        6.19        6.43      0.45 o 
   3   7   9        1.14        0.70      0.38 o 
 -10   0  10       15.79       14.84      0.62 o 
  -9   0  10       35.38       34.23      0.74 o 
  -8   0  10        2.07        2.35      0.34 o 
  -7   0  10       95.52      102.03      3.66 o 
  -6   0  10       21.18       20.97      0.51 o 
  -5   0  10      203.70      188.87      8.03 o 
  -4   0  10        0.60        0.48      0.18 o 
  -3   0  10      111.46       91.49      2.35 o 
  -2   0  10      106.52      113.23      2.63 o 
  -1   0  10      221.65      217.03      3.63 o 
   0   0  10      364.26      361.64      4.57 o 
   1   0  10       96.68       95.56      3.26 o 
   2   0  10       65.48       63.03      3.71 o 
   3   0  10       20.27       19.69      0.47 o 
   4   0  10       82.47       74.92      1.69 o 
   5   0  10       38.34       37.97      2.18 o 
   6   0  10        2.56        2.11      0.31 o 
   7   0  10       25.38       26.61      0.70 o 
   8   0  10       10.19       12.28      0.55 o 
  -9   1  10        1.55        1.56      0.23 o 
  -8   1  10        0.36        0.37      0.13 o 
  -7   1  10      112.48      116.95      1.22 o 
  -6   1  10       64.64       62.79      1.06 o 
  -5   1  10        1.16        2.52      0.28 o 
  -4   1  10       27.47       22.55      0.42 o 
  -3   1  10      258.70      241.80      2.52 o 
  -2   1  10       42.80       39.86      0.93 o 
  -1   1  10      117.03      114.80      1.85 o 
   0   1  10      201.38      193.43      2.36 o 
   1   1  10       34.92       36.30      0.63 o 
   2   1  10        2.37        2.22      0.23 o 
   3   1  10        0.01        0.17      0.11 o 
   4   1  10       24.38       27.63      0.48 o 
   5   1  10        2.74        2.08      0.16 o 
   6   1  10       53.41       50.85      0.76 o 
   7   1  10       33.79       34.39      0.77 o 
   8   1  10        1.88        1.75      0.39 o 
  -9   2  10       36.77       34.56      1.30 o 
  -8   2  10        2.59        3.12      0.55 o 
  -7   2  10       87.72       93.88      4.65 o 
  -6   2  10       32.31       33.16      0.73 o 
  -5   2  10       97.77       97.14      2.63 o 
  -4   2  10        3.36        4.18      0.25 o 
  -3   2  10       40.59       33.02      1.00 o 
  -2   2  10       30.64       32.47      0.86 o 
  -1   2  10      135.31      139.04      3.16 o 
   0   2  10      178.36      175.37      3.04 o 
   1   2  10       29.03       28.79      0.77 o 
   2   2  10       22.84       23.33      0.62 o 
   3   2  10        8.57        8.13      0.58 o 
   4   2  10       20.61       18.99      0.49 o 
   5   2  10       48.23       50.20      1.15 o 
   6   2  10        1.58        1.88      0.22 o 
   7   2  10       34.34       34.71      0.76 o 
  -9   3  10        0.37        0.87      0.34 o 
  -8   3  10        0.03        0.19      0.26 o 
  -7   3  10       63.15       65.20      2.49 o 
  -6   3  10       24.18       20.75      0.50 o 
  -5   3  10        5.29        6.09      0.29 o 
  -4   3  10       28.89       25.63      1.44 o 
  -3   3  10      104.25       99.05      6.70 o 
  -2   3  10       33.37       35.07      1.01 o 
  -1   3  10       28.92       28.33      0.74 o 
   0   3  10       51.31       54.90      1.64 o 
   1   3  10        5.44        5.82      0.29 o 
   2   3  10        7.06        5.85      0.63 o 
   3   3  10        4.59        4.41      0.39 o 
   4   3  10       13.43       16.33      1.12 o 
   5   3  10        0.01        0.11      0.18 o 
   6   3  10       38.45       36.94      1.48 o 
   7   3  10       29.11       33.51      0.89 o 
  -8   4  10        0.37        0.48      0.33 o 
  -7   4  10       36.75       40.11      0.83 o 
  -6   4  10        6.38        5.74      0.29 o 
  -5   4  10       32.84       32.75      1.22 o 
  -4   4  10        2.50        2.52      0.24 o 
  -3   4  10       35.15       33.53      1.73 o 
  -2   4  10       20.21       23.93      0.59 o 
  -1   4  10       47.12       48.74      1.45 o 
   0   4  10       82.40       82.84      2.80 o 
   1   4  10       35.72       38.43      1.97 o 
   2   4  10       11.47       12.95      0.40 o 
   3   4  10        5.89        5.53      0.30 o 
   4   4  10       10.09       11.51      0.38 o 
   5   4  10        8.65        7.93      0.32 o 
   6   4  10        0.21        0.66      0.32 o 
  -7   5  10       10.00        9.19      0.51 o 
  -6   5  10        3.74        3.22      0.38 o 
  -5   5  10        0.41        0.32      0.34 o 
  -4   5  10        2.83        2.49      0.24 o 
  -3   5  10       30.81       33.04      1.72 o 
  -2   5  10        4.89        5.85      0.55 o 
  -1   5  10       21.17       19.54      0.48 o 
   0   5  10       16.31       20.90      1.15 o 
   1   5  10        0.00        0.03      0.19 o 
   2   5  10        0.03        0.38      0.21 o 
   3   5  10        0.03        0.21      0.17 o 
   4   5  10        1.95        1.94      0.34 o 
   5   5  10        0.26        1.01      0.35 o 
  -5   6  10        4.35        4.28      0.41 o 
  -4   6  10        0.43        0.63      0.34 o 
  -3   6  10       14.17       12.12      0.36 o 
  -2   6  10        3.89        3.43      0.39 o 
  -1   6  10        6.89        7.04      0.39 o 
   0   6  10       22.62       20.16      0.58 o 
   1   6  10       14.76       13.76      0.39 o 
   2   6  10        1.70        1.52      0.35 o 
   3   6  10        2.13        1.95      0.67 o 
   4   6  10        1.90        2.20      0.36 o 
  -3   7  10        2.57        2.80      0.39 o 
  -2   7  10        1.58        2.65      0.40 o 
  -1   7  10        0.69        0.57      0.36 o 
   0   7  10        0.10        0.52      0.38 o 
   1   7  10        0.72        0.48      0.32 o 
  -9   0  11       27.28       26.89      0.69 o 
  -8   0  11        3.56        3.66      0.24 o 
  -7   0  11       17.25       19.68      0.51 o 
  -6   0  11       76.93       82.83      1.61 o 
  -5   0  11        6.92        7.41      0.32 o 
  -4   0  11       31.28       29.95      0.72 o 
  -3   0  11       23.63       22.35      1.03 o 
  -2   0  11       20.21       24.18      0.59 o 
  -1   0  11       15.21       14.90      0.39 o 
   0   0  11        0.46        0.53      0.19 o 
   1   0  11       65.40       65.67      4.46 o 
   2   0  11       10.46       11.36      0.35 o 
   3   0  11       54.74       56.18      1.58 o 
   4   0  11       36.92       32.79      2.44 o 
   5   0  11       84.32       81.53      1.29 o 
   6   0  11        0.04        0.26      0.17 o 
   7   0  11       13.92       13.34      0.57 o 
  -9   1  11       15.04       16.39      0.52 o 
  -8   1  11      118.41      121.15      1.39 o 
  -7   1  11       14.08       14.19      0.27 o 
  -6   1  11       52.81       55.17      0.90 o 
  -5   1  11       33.42       33.89      0.63 o 
  -4   1  11        4.37        3.94      0.18 o 
  -3   1  11       37.52       36.77      0.90 o 
  -2   1  11        1.89        3.00      0.17 o 
  -1   1  11      169.89      168.68      2.34 o 
   0   1  11        0.15        0.20      0.12 o 
   1   1  11       47.87       53.93      1.08 o 
   2   1  11       76.80       73.19      1.18 o 
   3   1  11        3.12        2.95      0.16 o 
   4   1  11        0.06        0.28      0.13 o 
   5   1  11       14.38       12.55      0.36 o 
   6   1  11       41.35       44.15      0.73 o 
   7   1  11       21.38       24.17      0.64 o 
  -8   2  11        0.23        0.10      0.50 o 
  -7   2  11       14.80       16.77      0.89 o 
  -6   2  11       67.61       72.18      1.26 o 
  -5   2  11        0.03       -0.06      0.16 o 
  -4   2  11       17.48       15.06      0.81 o 
  -3   2  11       27.61       26.80      0.81 o 
  -2   2  11        1.32        1.72      0.31 o 
  -1   2  11        1.22        1.49      0.39 o 
   0   2  11        0.15        0.25      0.33 o 
   1   2  11       17.38       17.40      1.48 o 
   2   2  11       28.70       30.40      1.03 o 
   3   2  11       55.81       62.87      1.37 o 
   4   2  11       11.53       10.66      0.36 o 
   5   2  11       90.13       85.60      2.82 o 
   6   2  11        1.36        1.57      0.33 o 
  -8   3  11       71.01       71.41      1.75 o 
  -7   3  11        8.85        9.14      0.47 o 
  -6   3  11       22.41       21.89      0.47 o 
  -5   3  11       17.48       17.16      0.53 o 
  -4   3  11        0.81        0.53      0.21 o 
  -3   3  11        7.51        8.46      0.38 o 
  -2   3  11        0.45        1.10      0.31 o 
  -1   3  11       60.39       59.19      2.52 o 
   0   3  11        3.68        2.51      0.23 o 
   1   3  11       35.02       36.50      1.14 o 
   2   3  11       31.96       31.89      0.79 o 
   3   3  11        5.77        4.24      0.27 o 
   4   3  11        0.99        0.75      0.19 o 
   5   3  11        8.83        9.39      0.47 o 
   6   3  11       31.16       33.83      1.22 o 
  -7   4  11        6.57        7.46      0.69 o 
  -6   4  11       18.39       19.48      0.67 o 
  -5   4  11        0.14        0.58      0.21 o 
  -4   4  11       14.39       13.37      0.39 o 
  -3   4  11       10.14        9.57      0.34 o 
  -2   4  11        3.07        4.33      0.69 o 
  -1   4  11        2.95        3.47      0.51 o 
   0   4  11        0.04        0.13      0.19 o 
   1   4  11        7.43        8.43      0.33 o 
   2   4  11        5.55        4.13      0.48 o 
   3   4  11       22.45       23.89      1.42 o 
   4   4  11        2.73        3.29      0.36 o 
   5   4  11       21.52       18.90      0.64 o 
  -6   5  11       10.40        9.87      0.58 o 
  -5   5  11        3.55        2.77      0.36 o 
  -4   5  11        4.15        2.66      0.22 o 
  -3   5  11        4.96        6.10      0.29 o 
  -2   5  11        0.38        1.01      0.43 o 
  -1   5  11       22.32       19.87      0.58 o 
   0   5  11        0.36        1.01      0.31 o 
   1   5  11        5.54        4.13      0.28 o 
   2   5  11       11.71       12.25      0.50 o 
   3   5  11        0.14        0.83      0.27 o 
   4   5  11        0.60        1.05      0.33 o 
  -4   6  11        4.77        4.03      0.67 o 
  -3   6  11        2.56        2.05      0.40 o 
  -2   6  11        1.03        1.44      0.32 o 
  -1   6  11        0.82        1.23      0.34 o 
   0   6  11        0.09        0.02      0.31 o 
   1   6  11        1.00        0.63      0.30 o 
   2   6  11        1.17        0.46      0.43 o 
  -8   0  12        0.52       -0.34      0.34 o 
  -7   0  12       27.71       29.03      0.68 o 
  -6   0  12       44.04       48.74      2.06 o 
  -5   0  12       34.17       32.68      0.74 o 
  -4   0  12       40.08       43.23      1.12 o 
  -3   0  12        2.51        1.68      0.39 o 
  -2   0  12       10.33        9.95      0.34 o 
  -1   0  12       61.03       59.29      1.46 o 
   0   0  12        0.98        0.84      0.18 o 
   1   0  12      178.41      175.29      2.27 o 
   2   0  12       26.86       30.47      1.29 o 
   3   0  12        7.88       10.51      0.46 o 
   4   0  12       51.05       48.99      1.00 o 
   5   0  12       24.05       27.33      0.70 o 
   6   0  12        9.60        9.29      1.15 o 
  -8   1  12        0.12        0.06      0.22 o 
  -7   1  12        7.07        8.13      0.56 o 
  -6   1  12       10.08       11.16      0.35 o 
  -5   1  12      107.78      106.02      1.10 o 
  -4   1  12       50.16       48.46      0.85 o 
  -3   1  12       32.32       32.67      0.67 o 
  -2   1  12       55.97       57.72      0.99 o 
  -1   1  12      124.63      130.49      1.45 o 
   0   1  12       21.87       19.54      0.36 o 
   1   1  12        6.80        7.00      0.22 o 
   2   1  12       46.00       47.48      1.09 o 
   3   1  12        3.26        3.57      0.18 o 
   4   1  12       42.03       50.86      0.87 o 
   5   1  12        5.00        3.94      0.33 o 
   6   1  12        1.11        1.35      0.25 o 
  -8   2  12        0.01        0.05      0.46 o 
  -7   2  12       16.21       17.57      1.06 o 
  -6   2  12       32.27       34.76      0.79 o 
  -5   2  12       14.00       12.24      0.36 o 
  -4   2  12       12.59       11.79      0.36 o 
  -3   2  12        3.57        3.25      0.70 o 
  -2   2  12        3.10        2.66      0.25 o 
  -1   2  12       14.93       12.67      0.74 o 
   0   2  12        5.29        5.84      0.29 o 
   1   2  12      111.21      112.15      2.70 o 
   2   2  12       35.87       38.75      2.16 o 
   3   2  12        0.70        1.31      0.22 o 
   4   2  12       38.10       40.15      1.01 o 
   5   2  12       26.53       27.35      0.75 o 
  -7   3  12        4.59        5.61      1.12 o 
  -6   3  12        2.06        1.92      0.33 o 
  -5   3  12       43.67       42.93      0.90 o 
  -4   3  12       15.32       13.73      0.57 o 
  -3   3  12       12.82       14.11      1.18 o 
  -2   3  12       16.76       17.20      0.70 o 
  -1   3  12       59.25       65.26      1.37 o 
   0   3  12        7.98        7.43      0.50 o 
   1   3  12        9.39        8.72      0.34 o 
   2   3  12       28.21       33.25      1.22 o 
   3   3  12        3.22        4.34      0.27 o 
   4   3  12       40.34       44.36      0.91 o 
   5   3  12        3.17        2.58      0.35 o 
  -6   4  12       12.71       13.53      1.06 o 
  -5   4  12        6.52        6.24      0.43 o 
  -4   4  12        4.86        5.20      0.27 o 
  -3   4  12        0.85        0.51      0.17 o 
  -2   4  12        3.21        2.54      0.55 o 
  -1   4  12        5.02        4.74      0.28 o 
   0   4  12        0.64        0.24      0.18 o 
   1   4  12       36.93       40.09      1.58 o 
   2   4  12        6.00        4.85      1.08 o 
   3   4  12        2.59        3.24      0.42 o 
   4   4  12       11.92       13.92      0.89 o 
  -4   5  12        2.78        1.93      0.34 o 
  -3   5  12       10.72       11.12      0.81 o 
  -2   5  12        8.11        9.16      0.50 o 
  -1   5  12       14.47       14.03      0.57 o 
   0   5  12        8.98        8.89      0.46 o 
   1   5  12        0.12       -0.02      0.29 o 
   2   5  12        5.84        6.55      0.65 o 
  -7   0  13       26.70       25.04      0.69 o 
  -6   0  13        3.21        3.34      0.39 o 
  -5   0  13       12.92       14.57      0.39 o 
  -4   0  13       45.27       44.79      0.96 o 
  -3   0  13        7.48        7.04      0.81 o 
  -2   0  13       11.40       11.98      0.36 o 
  -1   0  13      269.54      268.76      2.84 o 
   0   0  13       74.51       76.95      1.96 o 
   1   0  13       27.47       23.82      0.61 o 
   2   0  13        4.30        4.71      0.25 o 
   3   0  13       39.58       42.06      0.85 o 
   4   0  13        2.76        3.71      0.43 o 
   5   0  13        7.05        7.92      0.48 o 
  -7   1  13       47.76       48.15      0.66 o 
  -6   1  13        5.84        5.35      0.29 o 
  -5   1  13       28.10       26.96      0.80 o 
  -4   1  13        2.88        2.09      0.15 o 
  -3   1  13        6.10        6.58      0.41 o 
  -2   1  13        3.29        2.38      0.16 o 
  -1   1  13        2.26        2.30      0.17 o 
   0   1  13        1.54        1.30      0.15 o 
   1   1  13        4.23        4.49      0.34 o 
   2   1  13       13.63       12.22      0.32 o 
   3   1  13       24.27       22.14      0.54 o 
   4   1  13        0.37       -0.02      0.20 o 
  -6   2  13        0.94        0.27      0.30 o 
  -5   2  13        9.62       11.06      1.12 o 
  -4   2  13       21.12       20.37      0.72 o 
  -3   2  13        1.38        1.08      0.36 o 
  -2   2  13        9.82       11.04      0.91 o 
  -1   2  13      159.48      166.89      4.43 o 
   0   2  13       77.13       80.16      1.46 o 
   1   2  13       28.02       28.49      0.79 o 
   2   2  13        6.19        5.62      0.29 o 
   3   2  13       49.18       49.09      0.92 o 
   4   2  13        0.22        0.00      0.36 o 
  -6   3  13        1.10        0.85      0.51 o 
  -5   3  13        9.50        9.89      0.49 o 
  -4   3  13        0.44        0.38      0.31 o 
  -3   3  13        3.49        4.64      0.33 o 
  -2   3  13        0.04       -0.16      0.16 o 
  -1   3  13        1.53        1.77      0.22 o 
   0   3  13        0.04        0.51      0.29 o 
   1   3  13        4.51        4.16      0.40 o 
   2   3  13        2.77        2.45      0.43 o 
   3   3  13       12.70       12.85      0.56 o 
  -4   4  13       10.74       10.35      0.56 o 
  -3   4  13        1.58        1.69      0.34 o 
  -2   4  13        3.61        3.67      0.37 o 
  -1   4  13       65.41       72.23      1.14 o 
   0   4  13       20.03       18.19      0.72 o 
   1   4  13        8.79        9.97      0.50 o 
   2   4  13        2.24        1.76      0.39 o 
  -5   0  14       66.64       71.24      2.57 o 
  -4   0  14       27.20       26.90      0.73 o 
  -3   0  14       24.06       23.39      0.67 o 
  -2   0  14       52.76       48.78      0.91 o 
  -1   0  14        2.53        3.64      0.24 o 
   0   0  14       37.06       39.86      0.85 o 
   1   0  14        0.11        0.31      0.29 o 
   2   0  14        1.59        0.95      0.30 o 
   3   0  14       19.31       20.94      1.03 o 
  -5   1  14       22.83       23.56      0.72 o 
  -4   1  14       40.76       44.56      0.86 o 
  -3   1  14        0.03       -0.08      0.21 o 
  -2   1  14        6.05        6.31      0.29 o 
  -1   1  14        3.87        4.18      0.26 o 
   0   1  14       98.40       99.72      0.88 o 
   1   1  14       17.95       19.33      1.05 o 
   2   1  14       17.59       17.58      0.45 o 
   3   1  14        4.34        2.80      0.31 o 
  -4   2  14       15.63       15.08      0.61 o 
  -3   2  14        9.86        9.78      0.50 o 
  -2   2  14       47.91       50.15      1.77 o 
  -1   2  14        3.01        3.38      0.39 o 
   0   2  14       36.42       39.79      0.87 o 
   1   2  14        1.85        1.30      0.30 o 
   2   2  14        2.24        2.12      0.34 o 
  -3   3  14        0.00        0.10      0.38 o 
  -2   3  14        2.51        3.27      0.36 o 
  -1   3  14        6.28        7.05      0.62 o 
   0   3  14       56.74       57.89      1.04 o 
   1   3  14        9.39        8.17      0.50 o 
  -2   0  15       17.97       17.16      0.66 o 
  -1   0  15       15.87       16.23      0.61 o 
                                                 
